# Supplementary material for: Balancing brain metabolic states during sickness and recovery sleep
Source: Eur J Neurosci. 2024 Nov 14;60(11):6605–16. doi: 10.1111/ejn.16588 (PMC11612838; doi:10.1111/ejn.16588)
Supplement: Supplementary file 3 — Table S1‐1. 153 mass list matches. Background compounds, compounds poorly detected in QCs, potential in‐source fragments, potential duplicate entries, and heavy‐labeled internal standards were removed from these results. Values are normalized values (to QC pool sample runs and subsequently to total signal of identified+filtered metabolites). [file EJN-60-6605-s005.xlsx]

## Sheet: Summary
Wistar Proteomics and Metabolomics Facility
	Published results should state the following:
	The metabolomics analysis was performed at The Wistar Institute Proteomics and Metabolomics Shared Resource on a Thermo Q-Exactive HF-X mass spectrometer purchased with NIH grant S10 OD023586.
	If data included in this report needs to be submitted to an online repository (e.g. Metabolomics Workbench or MetaboLights), contact us well ahead of time because the submission process may take over 1 month to complete.
	24 brain tissue extracts (6 groups in triplicate: A, B, C, AA, BB, and CC) and 3 extraction controls were received.
	Polar metabolites were extracted by the submitter from 10 mg tissue using 0.45 ml cold extraction solution containing 80% MeOH, 20% water with heavy-labeled internal standard mix. Samples were spiked with additional heavy-labeled internal standards before analysis.
	One quality control (QC) pool sample was made by pooling a small aliquot from each sample. The QC pool was analyzed at the beginning of the analysis and after every 8 samples.
	Samples were analyzed by LC-MS/MS on a Q Exactive HF-X mass spectrometer coupled to a ThermoScientific Vanquish LC System. Samples were analyzed in a pseudorandomized order, and 4 µl of each sample or the QC pool was injected per run.
	Data were acquired with positive and negative polarity switching on the mass spectrometer.
	LC separation was performed under HILIC pH 9 condition using a ZIC-pHILIC column.
	ThermoScientific Compound Discoverer 3.3 SP1
	Peak areas, representing metabolite levels, were extracted using ThermoScientific Compound Discoverer 3.3SP1. Metabolites were identified and quantified based on [M+H]+1 and [M-H]-1 adducts only.
	The "CD Output" sheet contains the entire output from Compound Discoverer.
	Metabolites were identified from a provided mass list and by MS/MS fragmentation of each metabolite follow by searching the mzCloud database (www.mzcloud.org).
	The mass list contains ~200 metabolites with verified retention time, i.e. metabolites matching this list are within mass and retention time tolerances and are indicated in the "MassList Search" column as "Full match".
	mzCloud matches ("Full match" in "mzCloud Search" column) that do not have corresponding mass list matches were required to have a minimum score of 50 in either the Reference (curated) or Autoprocessed (non-curated) databases for Endogenous Metabolites and Steroids/Vitamins/Hormones compound classes. Pure compounds are required to confirm these compounds.
	The "All IDs" sheet contains all compounds identified by MassList or mzCloud before curation. Compounds may be identified in both positive and negative polarities.
	The filtered results are shown in "Filtered IDs" sheet. For compounds identified in both positive and negative polarities, a single polarity was selected based on peak area and CV.
	Compound IDs are listed in 2 columns: "Name (from CD)" and "Name".
		The "Name (from CD)" column lists the compound identification by Compound Discoverer.
		The "Name" column corrects commonly misidentified compounds (e.g. L-Leucine/L-Isoleucine). For mzCloud IDs, an entry is renamed to "Isobaric with" based on the following criteria:
			1) The entry has the same ID as a compound in the mass list but a different retention time.
			2) The entry has an ID that is found multiple times in the dataset by mzCloud and is not in the mass list. The entry that best matches the scoring criteria (mzCloud score, maximum peak area, and CVs) is labeled with the ID and the other entries are labeled as "Isobaric with".
	Metabolites present near background levels based on extraction blanks are indicated in the "Background" column (sample peak area/Control extraction peak area < 5).
	Quantitation is based on equivalent percentage of material analyzed for each sample. Values were then normalized to QC pool sample runs (QC Norm.) and subsequently protein amount provided by the submitter (QCProtein Norm.) or total signal of identified+filtered metabolites (QCSum Norm.).
	The "Mass List IDs" sheet contains mass list matches (high confidence) that were confirmed using pure compounds, and the "mzCloud IDs" sheets contains mzCloud matches that were not confirmed with pure compounds.
	The "High+Medium Confidence IDs" sheet contains mass list matches (high confidence) and the main mzCloud matches (medium confidence, based on above criteria). Background compounds, compounds poorly detected in QCs, potential in-source fragments, potential duplicate entries, and heavy-labeled internal standards were removed from these results.
	Additional important information
	Different enantiomer (stereoisomer) forms of metabolites (e.g. D- and L-amino acids and sugars) cannot be distinguished using this method.
	Isomeric and closely related metabolites may not be distinguishable.
	Samples with substantially different amounts of material (> 2-fold) or very different compositions may exhibit poor quantitative comparisons for certain metabolites due to variable and unpredictable interference and/or large dynamic range.
	Compounds of interest identified using this discovery approach should be analyzed by a targeted method with appropriate internal standards for accurate quantitation and validation of identification, if required.
	Acidic HILIC (pH 2.8) is more suitable for quantification of thiol-containing compounds, including L-Cysteine, L-Cystine, and Glutathione, due to them having less reactivity at lower pH.
	Results
	Coefficient of variation (CV) was calculated for the QC pool and for each experimental condition. Most metabolites in the QC pool and heavy-labeled internal standards in the sample groups showed reproducible quantitation with CV <= 20%.
	Pairwise comparisons were performed for the various conditions (B vs. A, C vs. A, C vs. B, BB vs. AA, CC vs. AA, CC vs. BB, AA vs. A, BB vs. B, CC vs. C). Statistical comparisons were performed on log2-transformed data. Background compounds were removed from this analysis.
		Student's T-test p-value.
		q-value, Benjamini-Hochberg FDR-adjusted p-value to account for multiple testing.
		Log2 ratio between sample groups.
		Fold-change (FC) between sample groups, converted from Log2 ratio.
		Metabolites displaying significant change without correction for multiple testing (p-value < 0.05) with at least 1.5-fold change are indicated in the |FC|>1.5, p<0.05 columns. You can modify the formula to increase/decrease the stringency of this filter.
		Metabolites displaying significant change with correction for multiple testing (q-value < 0.05) with at least 1.5-fold change are indicated in the |FC|>1.5, q<0.05 columns. You can modify the formula to increase/decrease the stringency of this filter.
	Principle component analysis (PCA) and hierarchical clustering were performed after log2-transforming and Z-scoring the data set.

## Sheet: Norm Sum Data_High+Med Confiden
ID	Polarity	Name (from CD)	Name	Formula	Predicted Compositions	mzCloud Search	MassList Search	Annot. DeltaMass [ppm]	Annotation MW	Calc. MW	m/z	RT [min]	Area (Max.)	mzCloud Best Match	mzCloud Best Match Confidence	# Adducts	MS2	Background	Reference Ion	# Usable QC	RSD QC Areas [%]	RSD Corr. QC Areas [%]	Metabolika Pathways	direct_parent	super_class	class	sub_class	pathways	accession	cas_registry_number	chemspider_id	kegg_id	metlin_id	pubchem_compound_id	mzCloud ID	KEGG ID (from mzCloud)	Quality Control	Quality Control	Quality Control	Quality Control	Cortex_bl	Cortex_bl	Cortex_bl	Cortex_bl	Cortex_sd	Cortex_sd	Cortex_sd	Cortex_sd	Cortex_lps
6416	Negative	1,5-Anhydro-D-glucitol	1,5-Anhydro-D-glucitol	C6 H12 O5	Full match	Full match	No results	-0.54	164.068	164.068	163.061	6.495	3.29399e+07	51.9	43.4	1	DDA for preferred ion	FALSE	[M-H]-1	4	5	2	Other												Reference-176	C07326	1.72186e+07	1.78562e+07	1.72703e+07	1.75252e+07	1.58797e+07	1.642e+07	1.9213e+07	1.7368e+07	2.39068e+07	1.6001e+07	2.18612e+07	1.99922e+07	2.15647e+07
6453	Negative	11(E)-Eicosenoic Acid	11(E)-Eicosenoic Acid	C20 H38 O2	Full match	Full match	No results	-0.66	310.287	310.287	309.28	1.292	1.28454e+07	67.6	8.4	1	DDA for preferred ion	FALSE	[M-H]-1	4	22	7	nan												Autoprocessed-8505		4.94302e+06	4.62517e+06	5.44807e+06	4.94552e+06	5.8406e+06	6.4668e+06	4.51005e+06	7.53043e+06	4.71257e+06	4.68417e+06	4.69945e+06	1.65249e+06	4.05243e+06
4012	Positive	α-Methylhistamine	1-Methylhistamine	C6 H11 N3	Full match	Full match	Full match	-0.76	125.095	125.095	126.102	11.075	5.67079e+07	73.3	46.1	1	DDA for preferred ion	FALSE	[M+H]+1	4	5	1	nan	2-arylethylamines	Organic nitrogen compounds	Organonitrogen compounds	Amines	Histidine Metabolism, Histidinemia	HMDB0000898	501-75-7	3488	C05127	5854	3614			2.13858e+07	2.21331e+07	2.18265e+07	2.18093e+07	4.97175e+06	8.00631e+06	9.18609e+06	2.12132e+07	3.50986e+07	1.42997e+07	1.96766e+07	3.16374e+07	1.14819e+07
3032	Positive	6-Methylnicotinamide	1-Methylnicotinamide	C7 H8 N2 O	Full match	Full match	Full match	-0.52	136.064	136.064	137.071	13.022	1.52965e+08	85.7	9.3	1	DDA for preferred ion	FALSE	[M+H]+1	4	7	3	nan	Nicotinamides	Organoheterocyclic compounds	Pyridines and derivatives	Pyridinecarboxylic acids and derivatives	Nicotinate and Nicotinamide Metabolism	HMDB0000699	3106-60-3	444	C02918	5667	457	Reference-138	C02918	4.01177e+07	4.18158e+07	4.22144e+07	4.2672e+07	1.61165e+07	2.198e+07	3.30182e+07	4.11194e+07	2.92308e+07	1.41804e+07	2.83133e+07	3.57509e+07	1.55109e+07
6615	Negative	4-Hydroxybutyric acid (GHB)	2/3-Hydroxybutyrate	C4 H8 O3	Full match	Full match	Full match	-0.98	104.047	104.047	103.04	2.948	1.55327e+08	87.5	9.4	1	DDA for preferred ion	FALSE	[M-H]-1	4	6	2	nan														6.14874e+07	6.22135e+07	5.94221e+07	6.24261e+07	4.76952e+07	3.58918e+07	6.416e+07	5.43227e+07	4.47579e+07	5.68218e+07	5.25908e+07	6.17479e+07	5.33922e+07
2874	Positive	3'-Adenosine monophosphate (3'-AMP)	3'-Adenosine monophosphate (3'-AMP)	C10 H14 N5 O7 P	Not the top hit	Full match	No results	-4.91	347.063	347.061	348.069	8.09	2.16146e+07	82.5	51.5	1	DDA for preferred ion	FALSE	[M+H]+1	4	8	2	Superpathway of histidine, purine, and pyrimidine biosynthesis;Superpathway of purine nucleotide salvage;Superpathway of indole-3-acetate conjugate biosynthesis;Superpathway of chorismate metabolism;Superpathway of L-citrulline metabolism;Superpathway of jasmonoyl-amino acid conjugates biosynthesis;Aspartate superpathway;Superpathway of arginine and polyamine biosynthesis;Purine nucleotides degra…												Reference-194	C01367	1.32984e+07	1.32777e+07	1.38253e+07	1.39587e+07	1.34162e+07	1.3424e+07	1.22071e+07	1.56775e+07	1.32316e+07	1.40345e+07	1.52656e+07	1.28898e+07	1.26427e+07
6575	Negative	3-Hydroxy-3-methylglutaric acid	3-Hydroxy-3-methylglutaric acid	C6 H10 O5	Full match	Full match	No results	-1.13	162.053	162.053	161.045	8.951	1.10875e+08	81.4	49	1	DDA for preferred ion	FALSE	[M-H]-1	4	4	1	Superpathway of butirocin biosynthesis;Other												Reference-229	C03761	5.5371e+07	5.57773e+07	5.44471e+07	5.58823e+07	4.93554e+07	3.44863e+07	4.72114e+07	5.76043e+07	5.50237e+07	4.64871e+07	5.62356e+07	5.99918e+07	3.48127e+07
2931	Positive	3-Methylhistidine	3-Methylhistidine	C7 H11 N3 O2	Full match	Full match	No results	-0.82	169.085	169.085	170.092	7.454	1.08077e+08	92.2	63.8	1	DDA for preferred ion	FALSE	[M+H]+1	4	8	2	nan	Histidine and derivatives	Organic acids and derivatives	Carboxylic acids and derivatives	Amino acids, peptides, and analogues	Beta-Alanine Metabolism, Carnosinuria, carnosinemia, GABA-Transaminase Deficiency, Histidine Metabolism, Histidinemia, Methylhistidine Metabolism, Ureidopropionase Deficiency	HMDB0000479	368-16-1	58494	C01152	5466	64969	Reference-213	C01152	4.90215e+07	4.70989e+07	4.69152e+07	4.69235e+07	4.38516e+07	4.61839e+07	4.04127e+07	3.20873e+07	3.82034e+07	2.75543e+07	2.97551e+07	4.82578e+07	5.12181e+07
6592	Negative	3-Phosphoglyceric acid	3-Phosphoglyceric acid	C3 H7 O7 P	Full match	Full match	Full match	-1.13	185.993	185.993	184.985	10.78	7.42007e+07	76.3	47.5	1	DDA for preferred ion	FALSE	[M-H]-1	4	5	2	Methanobacterium thermoautotrophicum biosynthetic metabolism;Superpathway of glycolysis, pyruvate dehydrogenase, TCA, and glyoxylate bypass;Superpathway of cytosolic glycolysis (plants), pyruvate dehydrogenase and TCA cycle;Superpathway of anaerobic sucrose degradation;Other	Sugar acids and derivatives	Organic oxygen compounds	Organooxygen compounds	Carbohydrates and carbohydrate conjugates	3-Phosphoglycerate dehydrogenase deficiency, D-glyceric acidura, Dihydropyrimidine Dehydrogenase Deficiency (DHPD), Dimethylglycine Dehydrogenase Deficiency, Dimethylglycine Dehydrogenase Deficiency, Familial lipoprotein lipase deficiency, Fanconi-bickel syndrome, Fructose-1,6-diphosphatase deficiency, Gluconeogenesis, Glycerol Kinase Deficiency, Glycerolipid Metabolism, Glycine and Serine Metabo…	HMDB0000807	820-11-1	704	C00597	150	724	Reference-366	C00597	2.29005e+07	2.19102e+07	2.24034e+07	2.27517e+07	2.59682e+07	1.13413e+07	2.25268e+07	1.30712e+07	2.71552e+07	4.14571e+07	5.07323e+07	4.13743e+07	8.50693e+06
2952	Positive	4-Guanidinobutyric acid	4-Guanidinobutyric acid	C5 H11 N3 O2	Full match	Full match	No results	0.69	145.085	145.085	146.093	9.066	7.60945e+07	73	70.1	1	DDA for preferred ion	FALSE	[M+H]+1	4	5	2	nan												Reference-233	C01035	4.45042e+07	4.46228e+07	4.45249e+07	4.32771e+07	5.89831e+07	4.99858e+07	4.77004e+07	3.54697e+07	5.28627e+07	5.07596e+07	3.13559e+07	4.89028e+07	4.30766e+07
3007	Positive	5-hydroxy-4-methoxy-5,6-dihydro-2H-pyran-2-one	5-hydroxy-4-methoxy-5,6-dihydro-2H-pyran-2-one	C6 H8 O4	Full match	Full match	No results	-0.7	144.042	144.042	145.049	6.051	2.9835e+07	51.9	62.6	1	DDA for preferred ion	FALSE	[M+H]+1	4	5	1	Other												Autoprocessed-2406		1.62354e+07	1.6587e+07	1.65855e+07	1.63479e+07	1.2994e+07	1.16141e+07	1.62768e+07	9.22299e+06	1.65714e+07	1.53443e+07	1.38703e+07	1.77119e+07	1.44283e+07
3008	Positive	5-Hydroxyindole-3-acetic acid	5-Hydroxyindole-3-acetic acid	C10 H9 N O3	Full match	Full match	No results	-1.03	191.058	191.058	192.065	7.505	1.99682e+07	65.8	8.3	1	DDA for preferred ion	FALSE	[M+H]+1	4	18	6	nan												Reference-256	C05635	5.73125e+06	4.92453e+06	5.31804e+06	5.57787e+06	1.82774e+06	3.73501e+06	3.42924e+06	3.91631e+06	3.78918e+06	5.3693e+06	1.39204e+06	4.37584e+06	3.62289e+06
3010	Positive	5-Methoxysalicylic acid	5-Methoxysalicylic acid	C8 H8 O4	Full match	Full match	No results	-0.75	168.042	168.042	169.049	8.285	1.02495e+07	51.3	41.2	1	DDA for preferred ion	FALSE	[M+H]+1	4	2	1	Other	M-methoxybenzoic acids and derivatives	Benzenoids	Benzene and substituted derivatives	Benzoic acids and derivatives		HMDB0001868	2612-02-4	68296		4164	75787	Reference-261		5.02658e+06	5.01488e+06	5.08752e+06	5.0803e+06	2.66455e+06	3.44137e+06	3.45251e+06	4.03281e+06	4.73112e+06	3.94016e+06	4.57525e+06	5.17644e+06	3.78696e+06
2993	Positive	5'-S-Methyl-5'-thioadenosine	5'-Methylthioadenosine	C11 H15 N5 O3 S	Full match	Full match	Full match	-1.65	297.09	297.089	298.096	2.963	3.49343e+07	91.6	61.7	1	DDA for preferred ion	FALSE	[M+H]+1	4	20	5	Superpathway of arginine and polyamine biosynthesis;Other	5'-deoxy-5'-thionucleosides	Nucleosides, nucleotides, and analogues	5'-deoxyribonucleosides	5'-deoxy-5'-thionucleosides	Cystathionine Beta-Synthase Deficiency, Glycine N-methyltransferase Deficiency, Homocystinuria-megaloblastic anemia due to defect in cobalamin metabolism, cblG complementation type, Hypermethioninemia, Methionine Adenosyltransferase Deficiency, Methionine Metabolism, Methylenetetrahydrofolate Reductase Deficiency (MTHFRD), S-Adenosylhomocysteine (SAH) Hydrolase Deficiency, Spermidine and Spermine…	HMDB0001173	2457-80-9	388321	C00170	3425	439176			1.40547e+07	1.44593e+07	1.48779e+07	1.58403e+07	1.20132e+07	6.91877e+06	1.80376e+07	1.79766e+07	1.72123e+07	1.20884e+07	1.64066e+07	1.64502e+07	9.33892e+06
6685	Negative	6-Phosphogluconic acid	6-Phosphogluconic acid	C6 H13 O10 P	Not the top hit	No results	Full match	-0.19	276.025	276.025	275.017	11.259	1.05104e+07	nan	nan	1	DDA for preferred ion	FALSE	[M-H]-1	4	7	3	Other	Monosaccharide phosphates	Organic oxygen compounds	Organooxygen compounds	Carbohydrates and carbohydrate conjugates	Glucose-6-phosphate dehydrogenase deficiency, Pentose Phosphate Pathway, Ribose-5-phosphate isomerase deficiency, Transaldolase deficiency, Warburg Effect	HMDB0001316	921-62-0	82615	C00345	367	91493			4.74274e+06	4.80355e+06	4.76565e+06	4.50002e+06	8.62981e+06	3.76905e+06	4.69983e+06	2.20734e+06	8.22661e+06	5.78425e+06	8.57575e+06	5.92688e+06	4.61894e+06
3041	Positive	7-Methylguanine	7-Methylguanine	C6 H7 N5 O	Full match	Full match	No results	-0.43	165.065	165.065	166.072	7.149	3.1946e+07	59.1	42.4	1	DDA for preferred ion	FALSE	[M+H]+1	4	8	2	nan	Hypoxanthines	Organoheterocyclic compounds	Imidazopyrimidines	Purines and purine derivatives		HMDB0000897	578-76-7	10883	C02242		11361	Reference-276	C02242	1.35287e+07	1.39612e+07	1.38701e+07	1.42992e+07	7.22643e+06	1.54626e+07	2.23942e+07	1.1748e+07	2.24376e+07	2.04269e+07	7.47183e+06	1.83221e+07	1.32301e+07
3073	Positive	Acetylcholine	Acetylcholine	C7 H15 N O2	Full match	Full match	Full match	-0.67	145.11	145.11	146.117	9.235	1.88972e+09	91.3	9.6	1	DDA for preferred ion	FALSE	[M+H]+1	4	2	1	nan	Acyl cholines	Organic nitrogen compounds	Organonitrogen compounds	Quaternary ammonium salts	Betazole Action Pathway, Cimetidine Action Pathway, Esomeprazole Action Pathway, Famotidine Action Pathway, Gastric Acid Production, Lafutidine H2-Antihistamine Action, Lansoprazole Action Pathway, Metiamide Action Pathway, Nizatidine Action Pathway, Omeprazole Action Pathway, Pantoprazole Action Pathway, Phospholipid Biosynthesis, Pirenzepine Action Pathway, Rabeprazole Action Pathway, Ranitidin…	HMDB0000895	51-84-3	182	C01996	57	187	Reference-885	C01996	5.78366e+08	5.86003e+08	5.79299e+08	5.79457e+08	2.78039e+08	3.64992e+08	6.86989e+08	2.74763e+08	1.0084e+09	7.45945e+08	3.96726e+08	1.20833e+09	7.2909e+08
3086	Positive	Adenosine	Adenosine	C10 H13 N5 O4	Full match	Full match	Full match	-1.75	267.097	267.096	268.104	4.066	1.76165e+10	90	9.5	1	DDA for preferred ion	FALSE	[M+H]+1	4	1	0	Superpathway of purine nucleotide salvage;Superpathway of L-methionine salvage and degradation;Purine nucleotides degradation II (aerobic);Other	Purine nucleosides	Nucleosides, nucleotides, and analogues	Purine nucleosides		Adenine phosphoribosyltransferase deficiency (APRT), Adenosine Deaminase Deficiency, Adenylosuccinate Lyase Deficiency, AICA-Ribosiduria, Azathioprine Action Pathway, Betaine Metabolism, Cystathionine Beta-Synthase Deficiency, Glycine N-methyltransferase Deficiency, Gout or Kelley-Seegmiller Syndrome, Homocystinuria-megaloblastic anemia due to defect in cobalamin metabolism, cblG complementation …	HMDB0000050	58-61-7	54923	C00212	86	60961	Reference-297	C00212	8.05919e+09	8.01793e+09	8.0598e+09	8.02952e+09	5.88849e+09	9.53973e+09	1.03539e+10	8.30244e+09	7.80234e+09	6.59537e+09	3.89214e+09	9.67748e+09	8.71794e+09
6720	Negative	Adenosine 3'5'-cyclic monophosphate	Adenosine 3'5'-cyclic monophosphate	C10 H12 N5 O6 P	Full match	Full match	No results	-0.89	329.053	329.052	328.045	5.045	2.15085e+08	81.4	9.1	1	DDA for preferred ion	FALSE	[M-H]-1	4	1	0	nan												Reference-1344	C00575	6.59742e+07	6.5906e+07	6.57147e+07	6.57515e+07	1.98115e+07	9.04852e+06	4.75962e+07	2.42512e+07	5.12936e+07	4.99135e+07	5.78215e+07	8.71828e+07	5.85183e+07
6726	Negative	Adenosine diphosphate ribose	Adenosine diphosphate ribose	C15 H23 N5 O14 P2	Full match	Full match	No results	-0.25	559.072	559.072	558.064	9.647	2.67592e+08	82.2	67	1	DDA for preferred ion	FALSE	[M-H]-1	4	2	1	Superpathway of histidine, purine, and pyrimidine biosynthesis	Purine nucleotide sugars	Nucleosides, nucleotides, and analogues	Purine nucleotides	Purine nucleotide sugars	2-Hydroxyglutric Aciduria (D And L Form), 4-Hydroxybutyric Aciduria/Succinic Semialdehyde Dehydrogenase Deficiency, Adenine phosphoribosyltransferase deficiency (APRT), Adenosine Deaminase Deficiency, Adenylosuccinate Lyase Deficiency, AICA-Ribosiduria, Azathioprine Action Pathway, Glutamate Metabolism, Gout or Kelley-Seegmiller Syndrome, Homocarnosinosis, Hyperinsulinism-Hyperammonemia Syndrome,…	HMDB0001178	20762-30-5	187	C00301	6059	192	Reference-1708		1.04841e+08	1.0468e+08	1.03717e+08	1.04901e+08	1.43577e+08	1.06426e+08	7.72838e+07	1.06459e+08	6.14012e+07	9.36057e+07	7.05686e+07	9.53815e+07	2.9068e+07
3095	Positive	Adenosine 5'-monophosphate	Adenosine monophosphate	C10 H14 N5 O7 P	Full match	Full match	Full match	-1.74	347.063	347.062	348.07	8.791	2.73039e+09	92.1	9.6	1	DDA for preferred ion	FALSE	[M+H]+1	4	1	0	Superpathway of histidine, purine, and pyrimidine biosynthesis;Superpathway of purine nucleotide salvage;Superpathway of indole-3-acetate conjugate biosynthesis;Superpathway of chorismate metabolism;Superpathway of L-citrulline metabolism;Superpathway of jasmonoyl-amino acid conjugates biosynthesis;Aspartate superpathway;Superpathway of arginine and polyamine biosynthesis;Purine nucleotides degra…	Purine ribonucleoside monophosphates	Nucleosides, nucleotides, and analogues	Purine nucleotides	Purine ribonucleotides	2-Hydroxyglutric Aciduria (D And L Form), 3-Phosphoglycerate dehydrogenase deficiency, 4-Hydroxybutyric Aciduria/Succinic Semialdehyde Dehydrogenase Deficiency, Abacavir Action Pathway, Adenine phosphoribosyltransferase deficiency (APRT), Adenosine Deaminase Deficiency, Adenylosuccinate Lyase Deficiency, AICA-Ribosiduria, Alanine Metabolism, Amikacin Action Pathway, Ammonia Recycling, Arbekacin A…	HMDB0000045	61-19-8	5858	C00020	5111	6083			1.62976e+09	1.62552e+09	1.63073e+09	1.64504e+09	2.52633e+09	2.31208e+09	1.6047e+09	2.18591e+09	1.27761e+09	1.47708e+09	1.4745e+09	1.24815e+09	1.93032e+09
6728	Negative	Adenosine triphosphate (ATP)	Adenosine triphosphate	C10 H16 N5 O13 P3	Full match	Full match	Full match	-0.81	506.996	506.995	505.988	10.53	3.03477e+08	87.6	67	1	DDA for preferred ion	FALSE	[M-H]-1	4	6	1	Methanobacterium thermoautotrophicum biosynthetic metabolism;Superpathway of purine nucleotide salvage;Superpathway of histidine, purine, and pyrimidine biosynthesis;Superpathway of glycolysis, pyruvate dehydrogenase, TCA, and glyoxylate bypass;Superpathway of cytosolic glycolysis (plants), pyruvate dehydrogenase and TCA cycle;Superpathway of chorismate metabolism;Superpathway of L-lysine degrada…	Purine ribonucleoside triphosphates	Nucleosides, nucleotides, and analogues	Purine nucleotides	Purine ribonucleotides		HMDB0000538	56-65-5	5742	C00002	5523	5957			8.58679e+07	8.38834e+07	8.39242e+07	8.33229e+07	3.89396e+07	2.01594e+07	6.98037e+07	1.86715e+07	1.38239e+08	1.74148e+08	3.03194e+08	1.81114e+08	5.04403e+07
6724	Negative	Adenosine diphosphate (ADP)	ADP	C10 H15 N5 O10 P2	Not the top hit	Full match	Full match	-0.39	427.029	427.029	426.022	9.83	9.13512e+08	87.3	72.2	1	DDA for preferred ion	FALSE	[M-H]-1	4	1	0	Methanobacterium thermoautotrophicum biosynthetic metabolism;Superpathway of purine nucleotide salvage;Superpathway of histidine, purine, and pyrimidine biosynthesis;Superpathway of glycolysis, pyruvate dehydrogenase, TCA, and glyoxylate bypass;Superpathway of cytosolic glycolysis (plants), pyruvate dehydrogenase and TCA cycle;Superpathway of chorismate metabolism;Superpathway of L-lysine degrada…	Purine ribonucleoside diphosphates	Nucleosides, nucleotides, and analogues	Purine nucleotides	Purine ribonucleotides	2-Hydroxyglutric Aciduria (D And L Form), 2-ketoglutarate dehydrogenase complex deficiency, 2-Methyl-3-Hydroxybutryl CoA Dehydrogenase Deficiency, 27-Hydroxylase Deficiency, 3-Hydroxy-3-Methylglutaryl-CoA Lyase Deficiency, 3-hydroxyisobutyric acid dehydrogenase deficiency, 3-hydroxyisobutyric aciduria, 3-Methylcrotonyl Coa Carboxylase Deficiency Type I, 3-Methylglutaconic Aciduria Type I, 3-Methy…	HMDB0001341	58-64-0	5800	C00008	6175	6022			3.69231e+08	3.69241e+08	3.68554e+08	3.68703e+08	3.52428e+08	2.61421e+08	4.38295e+08	2.02369e+08	4.78505e+08	5.30253e+08	9.17021e+08	3.55717e+08	2.37784e+08
6733	Negative	Allantoin	Allantoin	C4 H6 N4 O3	Full match	No results	Full match	-1.13	158.044	158.044	157.037	7.901	1.51997e+07	nan	nan	1	DDA for preferred ion	FALSE	[M-H]-1	4	2	0	Other	Imidazoles	Organoheterocyclic compounds	Azoles	Imidazoles		HMDB0000462	97-59-6	199	C01551	89	204			7.19244e+06	7.25897e+06	7.2574e+06	7.25304e+06	6.39959e+06	6.2498e+06	9.7431e+06	5.73091e+06	6.16588e+06	6.07694e+06	6.19741e+06	6.83325e+06	6.09387e+06
3531	Positive	L-2-Aminoadipic acid	Aminoadipic acid	C6 H11 N O4	Full match	Full match	Full match	-0.81	161.069	161.069	162.076	9.314	2.43111e+08	92.5	83.3	1	DDA for preferred ion	FALSE	[M+H]+1	4	2	0	Superpathway of L-lysine degradation;Superpathway of butirocin biosynthesis;Other	Alpha amino acids	Organic acids and derivatives	Carboxylic acids and derivatives	Amino acids, peptides, and analogues	2-aminoadipic 2-oxoadipic aciduria, Glutaric Aciduria Type I, Hyperlysinemia I, Familial, Hyperlysinemia II or Saccharopinuria, Lysine Degradation, Pyridoxine dependency with seizures, Saccharopinuria/Hyperlysinemia II	HMDB0000510	542-32-5	456	C00956	5496	469			1.28611e+08	1.27342e+08	1.28576e+08	1.28959e+08	1.32396e+08	1.31931e+08	1.09049e+08	2.03483e+08	1.80805e+08	1.33125e+08	2.42438e+08	1.33597e+08	1.37629e+08
3138	Positive	Anthranilic acid	Anthranilic acid	C7 H7 N O2	Full match	Full match	No results	-1.38	137.048	137.047	138.055	6.525	1.61566e+08	79.7	9	1	DDA for preferred ion	FALSE	[M+H]+1	4	12	4	Superpathway of chorismate metabolism;Superpathway of aromatic amino acid biosynthesis;Other												Reference-113	C00108	9.79282e+07	1.0623e+08	1.05205e+08	1.05183e+08	9.74317e+07	7.32241e+07	1.04357e+08	6.38103e+07	1.16927e+08	7.94597e+07	6.09017e+07	1.0138e+08	9.83882e+07
6743	Negative	Arachidonic acid	Arachidonic acid	C20 H32 O2	Full match	Full match	No results	-0.93	304.24	304.24	303.233	1.301	4.31522e+09	79.6	48.5	1	DDA for preferred ion	FALSE	[M-H]-1	4	2	1	Other	Long-chain fatty acids	Lipids and lipid-like molecules	Fatty Acyls	Fatty acids and conjugates	Acetaminophen Action Pathway, Acetylsalicylic Acid Action Pathway, Alpha Linolenic Acid and Linoleic Acid Metabolism, Antipyrine Action Pathway, Antrafenine Action Pathway, Arachidonic Acid Metabolism, Bromfenac Action Pathway, Carprofen Action Pathway, Celecoxib Action Pathway, Diclofenac Action Pathway, Diflunisal Action Pathway, Etodolac Action Pathway, Etoricoxib Action Pathway, Fc Epsilon Re…	HMDB0001043	506-32-1	392692	C00219	193	444899	Reference-2742	C00219	1.60247e+09	1.61418e+09	1.63428e+09	1.61443e+09	8.49016e+08	1.46025e+09	1.90763e+09	1.53212e+09	9.50962e+08	1.14297e+09	1.28024e+09	1.31013e+09	1.61989e+09
3147	Positive	Argininosuccinic acid	Argininosuccinic acid	C10 H18 N4 O6	Full match	Full match	No results	-1.56	290.123	290.122	291.129	10.479	3.14219e+07	89.2	81.9	1	DDA for preferred ion	FALSE	[M+H]+1	4	5	2	Superpathway of L-citrulline metabolism;Superpathway of arginine and polyamine biosynthesis;L-arginine biosynthesis I (via L-ornithine)	Aspartic acid and derivatives	Organic acids and derivatives	Carboxylic acids and derivatives	Amino acids, peptides, and analogues	Arginine and Proline Metabolism, Arginine: Glycine Amidinotransferase Deficiency (AGAT Deficiency), Argininemia, Argininosuccinic Aciduria, Aspartate Metabolism, Canavan Disease, Carbamoyl Phosphate Synthetase Deficiency, Citrullinemia Type I, Creatine deficiency, guanidinoacetate methyltransferase deficiency, Guanidinoacetate Methyltransferase Deficiency (GAMT Deficiency), Hyperornithinemia with…	HMDB0000052	2387-71-5	16059	C03406	5115	16950	Reference-324	C03406	1.57799e+07	1.52515e+07	1.57372e+07	1.57523e+07	1.33882e+07	1.46642e+07	1.4539e+07	2.1376e+07	1.15425e+07	1.7902e+07	1.14661e+07	1.6838e+07	1.76671e+07
6746	Negative	Ascorbic acid	Ascorbic acid	C6 H8 O6	Full match	Full match	No results	-1.68	176.032	176.032	175.025	8.371	6.89193e+09	87.3	50.6	1	DDA for preferred ion	FALSE	[M-H]-1	4	4	1	Other	Butenolides	Organoheterocyclic compounds	Dihydrofurans	Furanones	Alkaptonuria, Aromatic L-Aminoacid Decarboxylase Deficiency, Carnitine Synthesis, Catecholamine Biosynthesis, Disulfiram Action Pathway, Dopamine beta-hydroxylase deficiency, Hawkinsinuria, Monoamine oxidase-a deficiency (MAO-A), Oxidation of Branched Chain Fatty Acids, Phytanic Acid Peroxisomal Oxidation, Refsum Disease, The Oncogenic Action of Fumarate, The Oncogenic Action of Succinate, Tyrosi…	HMDB0000044	50-81-7	10189562	C00072	3753	54670067	Reference-325	D00018	3.83807e+09	3.86393e+09	3.95721e+09	3.9104e+09	3.21272e+09	3.14618e+09	3.57062e+09	3.43813e+09	3.93269e+09	3.50389e+09	4.08385e+09	4.39961e+09	3.39498e+09
3171	Positive	Betaine	Betaine	C5 H11 N O2	Full match	Full match	Full match	-1.19	117.079	117.079	118.086	6.027	2.32923e+09	90.2	9.5	1	DDA for preferred ion	FALSE	[M+H]+1	4	7	2	Superpathway of indole-3-acetate conjugate biosynthesis;Superpathway of L-lysine degradation;Arginine, ornithine and proline interconversion;Superpathway of jasmonoyl-amino acid conjugates biosynthesis;Superpathway of linamarin and lotaustralin biosynthesis;Other	Alpha amino acids	Organic acids and derivatives	Carboxylic acids and derivatives	Amino acids, peptides, and analogues	3-Phosphoglycerate dehydrogenase deficiency, Betaine Metabolism, Cystathionine Beta-Synthase Deficiency, Dihydropyrimidine Dehydrogenase Deficiency (DHPD), Dimethylglycine Dehydrogenase Deficiency, Dimethylglycine Dehydrogenase Deficiency, Glycine and Serine Metabolism, Glycine N-methyltransferase Deficiency, Homocystinuria-megaloblastic anemia due to defect in cobalamin metabolism, cblG compleme…	HMDB0000043	107-43-7	242	C00719	287	247	Reference-894	C00719	1.22657e+09	1.26008e+09	1.2737e+09	1.23509e+09	1.2158e+09	1.10287e+09	1.33616e+09	8.29099e+08	1.43557e+09	1.35299e+09	9.23731e+08	1.27473e+09	1.44435e+09
3188	Positive	Carnosine	Carnosine	C9 H14 N4 O3	Full match	Full match	No results	-1.22	226.107	226.106	227.114	9.392	6.34891e+08	94	83.8	1	DDA for preferred ion	FALSE	[M+H]+1	4	3	1	nan	Hybrid peptides	Organic acids and derivatives	Peptidomimetics	Hybrid peptides	Beta-Alanine Metabolism, Carnosinuria, carnosinemia, GABA-Transaminase Deficiency, Histidine Metabolism, Histidinemia, Ureidopropionase Deficiency	HMDB0000033	305-84-0	388363	C00386	38	439224	Reference-342	D01611	3.06834e+08	3.01722e+08	3.01864e+08	3.03666e+08	3.31406e+08	2.88355e+08	3.63528e+08	2.01258e+08	3.55707e+08	3.07562e+08	2.33892e+08	2.60734e+08	3.59107e+08
6776	Negative	CDP	CDP	C9 H15 N3 O11 P2	Not the top hit	No results	Full match	-1.07	403.018	403.018	402.01	10.749	5.41961e+06	nan	nan	1	No MS2	FALSE	[M-H]-1	4	12	4	Other	Pyrimidine ribonucleoside diphosphates	Nucleosides, nucleotides, and analogues	Pyrimidine nucleotides	Pyrimidine ribonucleotides	Beta Ureidopropionase Deficiency, Dihydropyrimidinase Deficiency, MNGIE (Mitochondrial Neurogastrointestinal Encephalopathy), Pyrimidine Metabolism, UMP Synthase Deficiency (Orotic Aciduria)	HMDB0001546	63-38-7	5902	C00112	6313	6132			1.57788e+06	1.57932e+06	1.53247e+06	1.67757e+06	1.61009e+06	898922	2.71395e+06	496034	1.76722e+06	2.01295e+06	5.42543e+06	1.57748e+06	725016
3193	Positive	Choline	Choline	C5 H13 N O	Full match	Full match	Full match	-1.4	103.1	103.1	104.107	11.321	3.70869e+09	91.9	9.6	1	DDA for preferred ion	FALSE	[M+H]+1	4	4	1	nan	Cholines	Organic nitrogen compounds	Organonitrogen compounds	Quaternary ammonium salts	Betaine Metabolism, Cystathionine Beta-Synthase Deficiency, Glycine N-methyltransferase Deficiency, Homocystinuria-megaloblastic anemia due to defect in cobalamin metabolism, cblG complementation type, Hypermethioninemia, Methionine Adenosyltransferase Deficiency, Methionine Metabolism, Methylenetetrahydrofolate Reductase Deficiency (MTHFRD), Phosphatidylcholine Biosynthesis, Phosphatidylcholine …	HMDB0000097	62-49-7	299	C00114	56	305	Reference-886	C00114	1.94766e+09	1.98942e+09	2.0061e+09	2.00929e+09	1.8485e+09	2.00211e+09	2.46642e+09	1.93062e+09	2.15699e+09	1.95798e+09	1.4345e+09	2.06474e+09	1.59146e+09
7430	Negative	trans-Aconitic acid	cis-Aconitic acid	C6 H6 O6	Full match	Full match	Full match	-0.98	174.016	174.016	173.009	11.093	3.3689e+07	74.1	66.4	1	DDA for preferred ion	FALSE	[M-H]-1	4	5	2	Superpathway of glycolysis, pyruvate dehydrogenase, TCA, and glyoxylate bypass;Superpathway of cytosolic glycolysis (plants), pyruvate dehydrogenase and TCA cycle;Other	Tricarboxylic acids and derivatives	Organic acids and derivatives	Carboxylic acids and derivatives	Tricarboxylic acids and derivatives	2-ketoglutarate dehydrogenase complex deficiency, Citric Acid Cycle, Congenital lactic acidosis, Fumarase deficiency, Glutaminolysis and Cancer, Mitochondrial complex II deficiency, Pyruvate dehydrogenase deficiency (E2), Pyruvate dehydrogenase deficiency (E3), The oncogenic action of 2-hydroxyglutarate, The oncogenic action of D-2-hydroxyglutarate in Hydroxygluaricaciduria , The Oncogenic Action…	HMDB0000072	585-84-2	558863	C00417	5130	643757	Reference-1525	C00417	1.09268e+07	1.09218e+07	1.09607e+07	1.13123e+07	1.08779e+07	7.47952e+06	1.42301e+07	4.35247e+06	9.90777e+06	1.26117e+07	1.00319e+07	1.59467e+07	7.53863e+06
6788	Negative	Citric acid	Citric acid	C6 H8 O7	Full match	Full match	Full match	-0.86	192.027	192.027	191.02	11.43	1.44892e+09	91.2	76	1	DDA for preferred ion	FALSE	[M-H]-1	4	2	1	Superpathway of glycolysis, pyruvate dehydrogenase, TCA, and glyoxylate bypass;Superpathway of cytosolic glycolysis (plants), pyruvate dehydrogenase and TCA cycle;Other	Tricarboxylic acids and derivatives	Organic acids and derivatives	Carboxylic acids and derivatives	Tricarboxylic acids and derivatives	2-ketoglutarate dehydrogenase complex deficiency, Citric Acid Cycle, Congenital lactic acidosis, Fumarase deficiency, Glutaminolysis and Cancer, Mitochondrial complex II deficiency, Pyruvate dehydrogenase deficiency (E2), Pyruvate dehydrogenase deficiency (E3), The oncogenic action of 2-hydroxyglutarate, The oncogenic action of D-2-hydroxyglutarate in Hydroxygluaricaciduria , The Oncogenic Action…	HMDB0000094	77-92-9	305	C00158	124	311	Reference-352	C00158	7.68448e+08	7.57144e+08	7.59813e+08	7.59953e+08	8.25019e+08	5.68694e+08	7.27714e+08	5.89804e+08	6.32944e+08	8.36568e+08	9.57346e+08	7.99482e+08	5.38695e+08
3529	Positive	L-(+)-Citrulline	Citrulline	C6 H13 N3 O3	Full match	Full match	Full match	-0.63	175.096	175.096	176.103	9.551	3.50901e+08	77.6	58.5	1	DDA for preferred ion	FALSE	[M+H]+1	4	3	1	Superpathway of L-citrulline metabolism;Arginine, ornithine and proline interconversion;Superpathway of arginine and polyamine biosynthesis;L-arginine biosynthesis I (via L-ornithine);Other	L-alpha-amino acids	Organic acids and derivatives	Carboxylic acids and derivatives	Amino acids, peptides, and analogues	Arginine and Proline Metabolism, Arginine: Glycine Amidinotransferase Deficiency (AGAT Deficiency), Argininemia, Argininosuccinic Aciduria, Aspartate Metabolism, Canavan Disease, Carbamoyl Phosphate Synthetase Deficiency, Citrullinemia Type I, Creatine deficiency, guanidinoacetate methyltransferase deficiency, Guanidinoacetate Methyltransferase Deficiency (GAMT Deficiency), Hyperornithinemia with…	HMDB0000904	372-75-8	9367	C00327	16	9750			1.90971e+08	1.87283e+08	1.88707e+08	1.88028e+08	2.02657e+08	1.74036e+08	2.21231e+08	2.15845e+08	1.75835e+08	2.07154e+08	1.97606e+08	2.23244e+08	1.62278e+08
3204	Positive	Creatine	Creatine	C4 H9 N3 O2	Full match	Full match	Full match	-1.7	131.069	131.069	132.077	8.758	9.75154e+10	91	9.5	1	DDA for preferred ion	FALSE	[M+H]+1	4	2	1	nan	Alpha amino acids and derivatives	Organic acids and derivatives	Carboxylic acids and derivatives	Amino acids, peptides, and analogues	3-Phosphoglycerate dehydrogenase deficiency, Arginine and Proline Metabolism, Arginine: Glycine Amidinotransferase Deficiency (AGAT Deficiency), Creatine deficiency, guanidinoacetate methyltransferase deficiency, Dihydropyrimidine Dehydrogenase Deficiency (DHPD), Dimethylglycine Dehydrogenase Deficiency, Dimethylglycine Dehydrogenase Deficiency, Glycine and Serine Metabolism, Guanidinoacetate Met…	HMDB0000064	57-00-1	566	C00300	7	586	Reference-357	C00300	6.91522e+10	6.94203e+10	6.87676e+10	6.89599e+10	7.69751e+10	7.23334e+10	6.25507e+10	7.36481e+10	7.34691e+10	7.18701e+10	7.6705e+10	6.13193e+10	6.93511e+10
3220	Positive	Creatinine	Creatinine	C4 H7 N3 O	Full match	Full match	Full match	-0.53	113.059	113.059	114.066	4.339	1.82045e+09	76	8.8	1	DDA for preferred ion	FALSE	[M+H]+1	4	13	3	nan	Alpha amino acids and derivatives	Organic acids and derivatives	Carboxylic acids and derivatives	Amino acids, peptides, and analogues		HMDB0000562	60-27-5	568	C00791	8	588	Reference-13	C00791	8.86635e+08	9.26675e+08	9.64536e+08	9.42507e+08	5.63583e+08	6.60351e+08	7.89279e+08	7.28621e+08	9.33352e+08	7.6565e+08	7.50161e+08	9.6131e+08	6.36827e+08
6807	Negative	Cystathionine	Cystathionine	C7 H14 N2 O4 S	Full match	Full match	Full match	-0.79	222.067	222.067	221.06	10.273	2.24153e+07	60.1	8	1	DDA for preferred ion	FALSE	[M-H]-1	4	2	1	Aspartate superpathway;Superpathway of L-methionine salvage and degradation;Other												Reference-407	C00542	1.02043e+07	1.00028e+07	1.01933e+07	1.0267e+07	9.78512e+06	9.32074e+06	5.60358e+06	9.94664e+06	1.07708e+07	9.67563e+06	4.85875e+06	8.35344e+06	9.85505e+06
3232	Positive	Cytidine	Cytidine	C9 H13 N3 O5	Full match	Full match	Full match	-1.07	243.086	243.085	244.093	6.865	4.37462e+08	91.1	9.6	1	DDA for preferred ion	FALSE	[M+H]+1	4	2	1	Superpathway of pyrimidine ribonucleosides salvage;Other	Pyrimidine nucleosides	Nucleosides, nucleotides, and analogues	Pyrimidine nucleosides		Beta Ureidopropionase Deficiency, Dihydropyrimidinase Deficiency, MNGIE (Mitochondrial Neurogastrointestinal Encephalopathy), Pyrimidine Metabolism, UMP Synthase Deficiency (Orotic Aciduria)	HMDB0000089	65-46-3	5940	C00475	3376	6175	Reference-364	C00475	1.35912e+08	1.34682e+08	1.37142e+08	1.36317e+08	5.99479e+07	1.01625e+08	1.51828e+08	1.07243e+08	5.22816e+07	7.31642e+07	6.22649e+07	1.2171e+08	1.04029e+08
3235	Positive	Cytidine 5'-diphosphocholine	Cytidine 5'-diphosphocholine	C14 H26 N4 O11 P2	Not the top hit	Full match	No results	-1.43	488.107	488.107	489.114	9.56	2.20327e+08	92.7	83.3	1	DDA for preferred ion	FALSE	[M+H]+1	4	3	1	nan												Reference-888	D00057	1.18422e+08	1.16902e+08	1.17083e+08	1.19451e+08	6.04433e+07	7.87412e+07	1.02465e+08	9.29581e+07	1.46692e+08	1.11668e+08	1.03828e+08	1.42214e+08	1.13103e+08
6809	Negative	Cytidine monophosphate	Cytidine monophosphate	C9 H14 N3 O8 P	Full match	No results	Full match	-1	323.052	323.052	322.044	10.036	5.37804e+07	nan	nan	1	DDA for preferred ion	FALSE	[M-H]-1	4	5	2	Methanobacterium thermoautotrophicum biosynthetic metabolism;Other	Pyrimidine ribonucleoside monophosphates	Nucleosides, nucleotides, and analogues	Pyrimidine nucleotides	Pyrimidine ribonucleotides	Amikacin Action Pathway, Arbekacin Action Pathway, Azithromycin Action Pathway, Beta Ureidopropionase Deficiency, Cardiolipin Biosynthesis, Cardiolipin Biosynthesis CL(16:0/16:0/16:0/16:0), Cardiolipin Biosynthesis CL(16:0/16:0/16:0/16:1(9Z)), Cardiolipin Biosynthesis CL(16:0/16:0/16:0/18:0), Cardiolipin Biosynthesis CL(16:0/16:0/16:0/18:1(11Z)), Cardiolipin Biosynthesis CL(16:0/16:0/16:0/18:1(9Z…	HMDB0000095	63-37-6	5901	C00055	5143	6131			2.63349e+07	2.65843e+07	2.73794e+07	2.6521e+07	3.25421e+07	3.79958e+07	2.59714e+07	3.43699e+07	1.58506e+07	1.91465e+07	2.14178e+07	2.40748e+07	2.56075e+07
3243	Positive	Cytosine	Cytosine	C4 H5 N3 O	Full match	Full match	Full match	-1.02	111.043	111.043	112.05	5.699	5.16102e+07	86.3	9.3	1	DDA for preferred ion	FALSE	[M+H]+1	4	18	8	Other	Pyrimidones	Organoheterocyclic compounds	Diazines	Pyrimidines and pyrimidine derivatives		HMDB0000630	71-30-7	577	C00380	283	597	Reference-365	C00380	2.71334e+07	3.24554e+07	3.09966e+07	3.1341e+07	1.9297e+07	2.4698e+07	2.89583e+07	1.28876e+07	1.76483e+07	1.79323e+07	2.58455e+07	3.09701e+07	1.91461e+07
6829	Negative	D-α-Hydroxyglutaric acid	D-2-Hydroxyglutaric acid	C5 H8 O5	Full match	Full match	Full match	-1.11	148.037	148.037	147.03	9.722	7.53086e+08	88	72.6	1	DDA for preferred ion	FALSE	[M-H]-1	4	1	0	Superpathway of pentose and pentitol degradation;Other	Short-chain hydroxy acids and derivatives	Organic acids and derivatives	Hydroxy acids and derivatives	Short-chain hydroxy acids and derivatives	The oncogenic action of D-2-hydroxyglutarate in Hydroxygluaricaciduria , The oncogenic action of L-2-hydroxyglutarate in Hydroxygluaricaciduria	HMDB0000606	13095-47-1	388508	C01087	5581	439391			3.97303e+08	3.97569e+08	3.9803e+08	3.95432e+08	4.41421e+08	4.4958e+08	4.62669e+08	3.18998e+08	4.84174e+08	5.03713e+08	4.11832e+08	4.81694e+08	5.16626e+08
3272	Positive	Deoxyadenosine monophosphate	Deoxyadenosine monophosphate	C10 H14 N5 O6 P	Not the top hit	No results	Full match	-1.8	331.068	331.068	332.075	8.058	7.44986e+06	nan	nan	1	DDA for preferred ion	FALSE	[M+H]+1	4	6	2	nan	Purine 2'-deoxyribonucleoside monophosphates	Nucleosides, nucleotides, and analogues	Purine nucleotides	Purine deoxyribonucleotides	Adenine phosphoribosyltransferase deficiency (APRT), Adenosine Deaminase Deficiency, Adenylosuccinate Lyase Deficiency, AICA-Ribosiduria, Azathioprine Action Pathway, Gout or Kelley-Seegmiller Syndrome, Lesch-Nyhan Syndrome (LNS), Mercaptopurine Action Pathway, Mitochondrial DNA depletion syndrome, Molybdenum Cofactor Deficiency, Myoadenylate deaminase deficiency, Purine Metabolism, Purine Nucleo…	HMDB0000905	653-63-4	12079	C00360	3461	12599			1.99e+06	1.93932e+06	1.94448e+06	1.90654e+06	2.62215e+06	2.17915e+06	2.18054e+06	2.56967e+06	1.18949e+06	1.64784e+06	848839	2.2746e+06	1.37827e+06
3258	Positive	D-Erythro-sphingosine 1-phosphate	D-Erythro-sphingosine 1-phosphate	C18 H38 N O5 P	Not the top hit	Full match	No results	-1.71	379.249	379.248	380.255	3.01	2.21344e+07	81.3	50.8	1	DDA for preferred ion	FALSE	[M+H]+1	4	4	1	nan												Reference-1213	C06124	9.08822e+06	9.09439e+06	8.85019e+06	9.06089e+06	1.36035e+07	1.37492e+07	1.15183e+07	1.02998e+07	1.83033e+07	1.69235e+07	7.87931e+06	7.00857e+06	9.30979e+06
6853	Negative	DHAP/GAP	DHAP/GAP	C3 H7 O6 P	Full match	No results	Full match	-0.81	169.998	169.998	168.991	9.677	9.57898e+07	nan	nan	1	DDA for preferred ion	FALSE	[M-H]-1	4	2	0	Methanobacterium thermoautotrophicum biosynthetic metabolism;Superpathway of glycolysis, pyruvate dehydrogenase, TCA, and glyoxylate bypass;Superpathway of cytosolic glycolysis (plants), pyruvate dehydrogenase and TCA cycle;Superpathway of chorismate metabolism;Superpathway of anaerobic sucrose degradation;Aspartate superpathway;Superpathway of aromatic amino acid biosynthesis;Superpathway of pen…														5.12968e+07	5.14463e+07	5.19572e+07	5.17603e+07	5.63289e+07	6.27074e+07	5.63316e+07	4.99353e+07	4.93781e+07	4.92545e+07	5.8372e+07	5.58414e+07	3.14319e+07
6861	Negative	Dihomo-?-Linolenic Acid	Dihomo-?-Linolenic Acid	C20 H34 O2	Full match	Full match	No results	-2.37	306.256	306.255	305.248	1.302	5.06912e+07	60	8	1	DDA for preferred ion	FALSE	[M-H]-1	4	3	1	nan												Autoprocessed-8509		1.60839e+07	1.63699e+07	1.63611e+07	1.61533e+07	1.38156e+07	1.74112e+07	1.39541e+07	1.95277e+07	1.05115e+07	1.00805e+07	1.4285e+07	9.37033e+06	1.24694e+07
6875	Negative	DL-4-Hydroxyphenyllactic acid	DL-4-Hydroxyphenyllactic acid	C9 H10 O4	Full match	Full match	No results	-0.98	182.058	182.058	181.05	3.716	1.20367e+08	88.7	9.4	1	DDA for preferred ion	FALSE	[M-H]-1	4	2	0	Other												Reference-312	C03672	5.71836e+07	5.74321e+07	5.78363e+07	5.75839e+07	4.69396e+07	5.97044e+07	6.54417e+07	5.5556e+07	6.12174e+07	5.8516e+07	4.29723e+07	6.46711e+07	4.00239e+07
6890	Negative	Docosahexaenoic Acid	Docosahexaenoic Acid	C22 H32 O2	Full match	Full match	No results	-0.97	328.24	328.24	327.233	1.291	4.76876e+08	75	8.8	1	DDA for preferred ion	FALSE	[M-H]-1	4	2	1	nan	Very long-chain fatty acids	Lipids and lipid-like molecules	Fatty Acyls	Fatty acids and conjugates	Alpha Linolenic Acid and Linoleic Acid Metabolism	HMDB0002183	6217-54-5	393183	C06429	3457	445580	Autoprocessed-8550		1.09743e+08	1.10556e+08	1.11108e+08	1.10035e+08	1.46398e+08	1.37793e+08	1.05687e+08	9.21282e+07	7.31998e+07	7.40735e+07	7.04838e+07	6.26487e+07	1.17041e+08
3337	Positive	Dopamine	Dopamine	C8 H11 N O2	Full match	Full match	No results	-0.39	153.079	153.079	154.086	13.107	1.20154e+08	85.9	69.9	1	DDA for preferred ion	FALSE	[M+H]+1	4	4	1	Other	Catecholamines and derivatives	Benzenoids	Phenols	Benzenediols	3-Methylthiofentanyl Action Pathway, Alfentanil Action Pathway, Alkaptonuria, Alvimopan Action Pathway, Anileridine Action Pathway, Aromatic L-Aminoacid Decarboxylase Deficiency, Benzocaine Action Pathway, Bupivacaine Action Pathway, Buprenorphine Action Pathway, Carfentanil Action Pathway, Catecholamine Biosynthesis, Chloroprocaine Action Pathway, Citalopram Action Pathway, Cocaine Action Pathwa…	HMDB0000073	62-31-7	661	C03758	64	681	Reference-4	C03758	2.38076e+07	2.381e+07	2.34932e+07	2.35943e+07	2.14732e+07	4.17568e+07	6.98798e+07	2e+07	6.7837e+07	8.51441e+07	1.13787e+07	3.62278e+07	4.49401e+07
6827	Negative	D-Xylulose 5-phosphate	D-Ribose 5-phosphate	C5 H11 O8 P	Full match	Full match	Full match	-1.52	230.019	230.019	229.012	10.046	1.18187e+08	95.1	84.1	1	DDA for preferred ion	FALSE	[M-H]-1	4	8	3	Superpathway of purine nucleotide salvage;Superpathway of histidine, purine, and pyrimidine biosynthesis;Superpathway of pentose and pentitol degradation;Superpathway of mycolyl-arabinogalactan-peptidoglycan complex biosynthesis;Other														1.74084e+07	1.81598e+07	1.85394e+07	1.80234e+07	9.72593e+06	1.1067e+07	1.78515e+07	2.09416e+07	1.2978e+07	1.01557e+07	1.4397e+07	2.50542e+07	9.40542e+06
6826	Negative	D-Sedoheptulose 7-phosphate	D-Sedoheptulose 7-phosphate	C7 H15 O10 P	Full match	Full match	Full match	-0.51	290.04	290.04	289.033	10.336	6.3104e+07	90	10.5	1	DDA for preferred ion	FALSE	[M-H]-1	4	2	1	Other	Hexose phosphates	Organic oxygen compounds	Organooxygen compounds	Carbohydrates and carbohydrate conjugates	Glucose-6-phosphate dehydrogenase deficiency, Pentose Phosphate Pathway, Ribose-5-phosphate isomerase deficiency, Transaldolase deficiency, Warburg Effect	HMDB0001068	2646-35-7	17216052	C00281	5980	22833559	Reference-1503	C05382	1.99615e+07	1.98407e+07	1.99695e+07	1.96404e+07	1.00457e+07	1.20283e+07	1.35217e+07	1.54156e+07	5.34904e+07	1.95197e+07	2.88778e+07	2.25207e+07	1.55692e+07
3346	Positive	Epinephrine	Epinephrine	C9 H13 N O3	Full match	Full match	No results	-0.65	183.09	183.089	184.097	3.178	3.02358e+07	54.4	63.4	1	DDA for preferred ion	FALSE	[M+H]+1	4	1	0	nan	Catechols	Benzenoids	Phenols	Benzenediols	Alkaptonuria, Aromatic L-Aminoacid Decarboxylase Deficiency, Catecholamine Biosynthesis, Disulfiram Action Pathway, Dopamine beta-hydroxylase deficiency, Epinephrine Action Pathway, Hawkinsinuria, Monoamine oxidase-a deficiency (MAO-A), Tyrosine hydroxylase deficiency, Tyrosine Metabolism, Tyrosinemia Type I, Tyrosinemia, transient, of the newborn	HMDB0000068	51-43-4	5611	C00788	5127	5816	Reference-310	C00788	1.57792e+07	1.58177e+07	1.59056e+07	1.58628e+07	1.61561e+07	1.34615e+07	1.65765e+07	1.76439e+07	1.83562e+07	1.09885e+07	1.40386e+07	1.58735e+07	1.27047e+07
3349	Positive	FAD	FAD	C27 H33 N9 O15 P2	Not the top hit	No results	Full match	-1.63	785.157	785.156	786.163	7.567	5.27428e+06	nan	nan	1	DDA for preferred ion	FALSE	[M+H]+1	4	11	3	Superpathway of mycolyl-arabinogalactan-peptidoglycan complex biosynthesis;Other	Flavin nucleotides	Nucleosides, nucleotides, and analogues	Flavin nucleotides		2-aminoadipic 2-oxoadipic aciduria, 2-Hydroxyglutric Aciduria (D And L Form), 2-ketoglutarate dehydrogenase complex deficiency, 2-Methyl-3-Hydroxybutryl CoA Dehydrogenase Deficiency, 27-Hydroxylase Deficiency, 3-Hydroxy-3-Methylglutaryl-CoA Lyase Deficiency, 3-hydroxyisobutyric acid dehydrogenase deficiency, 3-hydroxyisobutyric aciduria, 3-Methylcrotonyl Coa Carboxylase Deficiency Type I, 3-Methy…	HMDB0001248	146-14-5	559059	C00016	6106	643975			2.39685e+06	2.2746e+06	2.2547e+06	2.26519e+06	2.86061e+06	1.75606e+06	1.99202e+06	2.12611e+06	2.19963e+06	2.9805e+06	4.92187e+06	2.4899e+06	1.59415e+06
7465	Negative	α-D-Glucose-1,6-bisphosphate	Fructose 1,6-bisphosphate	C6 H14 O12 P2	Full match	Full match	Full match	-0.96	339.996	339.996	338.988	11.55	2.52728e+08	87.2	72.2	1	DDA for preferred ion	FALSE	[M-H]-1	4	7	2	Methanobacterium thermoautotrophicum biosynthetic metabolism;Superpathway of glycolysis, pyruvate dehydrogenase, TCA, and glyoxylate bypass;Superpathway of cytosolic glycolysis (plants), pyruvate dehydrogenase and TCA cycle;Superpathway of anaerobic sucrose degradation;Other	Hexose phosphates	Organic oxygen compounds	Organooxygen compounds	Carbohydrates and carbohydrate conjugates	Fanconi-bickel syndrome, Fructose and Mannose Degradation, Fructose intolerance, hereditary, Fructose-1,6-diphosphatase deficiency, Fructosuria, Gluconeogenesis, Glucose-6-phosphate dehydrogenase deficiency, Glycogen Storage Disease Type 1A (GSD1A) or Von Gierke Disease, Glycogenosis, Type IA. Von gierke disease, Glycogenosis, Type IB, Glycogenosis, Type IC, Glycogenosis, Type VII. Tarui disease,…	HMDB0001058	488-69-7	393165	C00354	147	172313			7.20552e+07	7.00608e+07	6.98232e+07	6.95791e+07	1.01148e+08	4.1839e+07	6.38346e+07	6.80396e+07	6.65879e+07	1.09386e+08	2.08522e+08	1.22333e+08	2.32244e+07
4007	Positive	Υ-Aminobutyric acid (GABA)	Gamma-Aminobutyric acid	C4 H9 N O2	Full match	Full match	Full match	-1.54	103.063	103.063	104.07	9.165	1.07039e+10	93.9	70	1	DDA for preferred ion	FALSE	[M+H]+1	4	1	0	Superpathway of L-methionine salvage and degradation;Other	Gamma amino acids and derivatives	Organic acids and derivatives	Carboxylic acids and derivatives	Amino acids, peptides, and analogues	2-Hydroxyglutric Aciduria (D And L Form), 4-Hydroxybutyric Aciduria/Succinic Semialdehyde Dehydrogenase Deficiency, Glutamate Metabolism, Homocarnosinosis, Hyperinsulinism-Hyperammonemia Syndrome, Succinic semialdehyde dehydrogenase deficiency	HMDB0000112	56-12-2	116	C00334		119			7.02267e+09	7.0117e+09	7.00068e+09	7.0262e+09	6.46509e+09	7.11968e+09	6.12256e+09	7.20736e+09	8.04574e+09	7.31499e+09	7.14492e+09	6.89558e+09	6.63935e+09
3520	Positive	Kanosamine	Glucosamine	C6 H13 N O5	Full match	Full match	Full match	-0.81	179.079	179.079	180.087	8.043	5.36777e+07	60	65	1	DDA for preferred ion	FALSE	[M+H]+1	4	8	2	Other	Hexoses	Organic oxygen compounds	Organooxygen compounds	Carbohydrates and carbohydrate conjugates	Amino Sugar Metabolism, G(M2)-Gangliosidosis: Variant B, Tay-sachs disease, Salla Disease/Infantile Sialic Acid Storage Disease, Sialuria or French Type Sialuria, Sialuria or French Type Sialuria, Tay-Sachs Disease	HMDB0001514	3416-24-8	388352	C00329	266	439213			9.29686e+06	9.24693e+06	9.13169e+06	8.88454e+06	5.48399e+07	1.71466e+07	1.17341e+07	1.57138e+07	3.35144e+07	9.59729e+06	1.68977e+07	1.47342e+07	8.06411e+06
6966	Negative	Glucose 1-phosphate	Glucose 1-phosphate	C6 H13 O9 P	Full match	Full match	Full match	-0.98	260.03	260.029	259.022	10.161	1.40713e+08	92.2	55.9	1	DDA for preferred ion	FALSE	[M-H]-1	4	1	0	Methanobacterium thermoautotrophicum biosynthetic metabolism;Superpathway of glycolysis, pyruvate dehydrogenase, TCA, and glyoxylate bypass;Superpathway of cytosolic glycolysis (plants), pyruvate dehydrogenase and TCA cycle;Superpathway of anaerobic sucrose degradation;Superpathway of butirocin biosynthesis;Superpathway of mycolyl-arabinogalactan-peptidoglycan complex biosynthesis;Other	Monosaccharide phosphates	Organic oxygen compounds	Organooxygen compounds	Carbohydrates and carbohydrate conjugates	Congenital disorder of glycosylation CDG-IId, Fanconi-bickel syndrome, Fructose-1,6-diphosphatase deficiency, Galactose Metabolism, Galactosemia, Galactosemia II (GALK), Galactosemia III, Gluconeogenesis, GLUT-1 deficiency syndrome, Glycogen Storage Disease Type 1A (GSD1A) or Von Gierke Disease, Glycogen synthetase deficiency, Glycogenosis, Type IA. Von gierke disease, Glycogenosis, Type IB, Glyc…	HMDB0001586	59-56-3	388311	C00103	6331	439165	Reference-1532	C11450	6.53717e+07	6.53257e+07	6.59221e+07	6.55597e+07	4.9001e+07	6.58691e+07	5.24668e+07	8.4296e+07	6.08816e+07	5.75455e+07	8.39766e+07	8.12764e+07	5.01347e+07
6820	Negative	D-Mannose 6-phosphate	Glucose 6-phosphate	C6 H13 O9 P	Full match	Full match	Full match	-0.97	260.03	260.029	259.022	10.692	2.53908e+08	90.7	52.8	1	DDA for preferred ion	FALSE	[M-H]-1	4	3	1	Methanobacterium thermoautotrophicum biosynthetic metabolism;Superpathway of glycolysis, pyruvate dehydrogenase, TCA, and glyoxylate bypass;Superpathway of cytosolic glycolysis (plants), pyruvate dehydrogenase and TCA cycle;Superpathway of anaerobic sucrose degradation;Superpathway of butirocin biosynthesis;Superpathway of mycolyl-arabinogalactan-peptidoglycan complex biosynthesis;Other	Hexose phosphates	Organic oxygen compounds	Organooxygen compounds	Carbohydrates and carbohydrate conjugates	Fanconi-bickel syndrome, Fructose-1,6-diphosphatase deficiency, Galactose Metabolism, Galactosemia, Galactosemia II (GALK), Galactosemia III, Gluconeogenesis, Glucose-6-phosphate dehydrogenase deficiency, Glycogen Storage Disease Type 1A (GSD1A) or Von Gierke Disease, Glycogen synthetase deficiency, Glycogenosis, Type IA. Von gierke disease, Glycogenosis, Type IB, Glycogenosis, Type IC, Glycogeno…	HMDB0001401	56-73-5	5743	C00092	145	5958			1.3052e+08	1.28777e+08	1.31469e+08	1.29175e+08	8.50037e+07	9.12114e+07	1.25573e+08	1.18753e+08	1.08396e+08	9.04062e+07	1.11044e+08	1.53712e+08	1.22574e+08
3540	Positive	L-Glutathione (reduced)	Glutathione	C10 H17 N3 O6 S	Full match	Full match	Full match	-1.84	307.084	307.083	308.091	8.925	4.9507e+09	94	83.8	1	DDA for preferred ion	FALSE	[M+H]+1	4	1	0	Other	Peptides	Organic acids and derivatives	Carboxylic acids and derivatives	Amino acids, peptides, and analogues	2-Hydroxyglutric Aciduria (D And L Form), 4-Hydroxybutyric Aciduria/Succinic Semialdehyde Dehydrogenase Deficiency, 5-oxoprolinase deficiency, 5-Oxoprolinuria, Acetaminophen Action Pathway, Acetaminophen Metabolism Pathway, Acetylsalicylic Acid Action Pathway, Antipyrine Action Pathway, Antrafenine Action Pathway, Arachidonic Acid Metabolism, Bromfenac Action Pathway, Carprofen Action Pathway, Ce…	HMDB0000125	70-18-8	111188	C00051	44	124886			3.42967e+09	3.43169e+09	3.41935e+09	3.42799e+09	3.27834e+09	3.42002e+09	3.10458e+09	3.35087e+09	3.61585e+09	3.69259e+09	3.54044e+09	3.18454e+09	3.05737e+09
6975	Negative	Glycerol 3-phosphate	Glycerol 3-phosphate	C3 H9 O6 P	Full match	Full match	Full match	-0.41	172.014	172.014	171.006	9.498	7.48554e+08	87.8	9.4	1	DDA for preferred ion	FALSE	[M-H]-1	4	1	0	Methanobacterium thermoautotrophicum biosynthetic metabolism;Other	Glycerophosphates	Lipids and lipid-like molecules	Glycerophospholipids	Glycerophosphates	Cardiolipin Biosynthesis, Cardiolipin Biosynthesis CL(16:0/16:0/16:0/16:0), Cardiolipin Biosynthesis CL(16:0/16:0/16:0/16:1(9Z)), Cardiolipin Biosynthesis CL(16:0/16:0/16:0/18:0), Cardiolipin Biosynthesis CL(16:0/16:0/16:0/18:1(11Z)), Cardiolipin Biosynthesis CL(16:0/16:0/16:0/18:1(9Z)), Cardiolipin Biosynthesis CL(16:0/16:0/16:0/18:2(9Z,12Z)), Cardiolipin Biosynthesis CL(16:0/16:0/16:0/20:4(5Z,8…	HMDB0000126	57-03-4	388308	C00093	5161	439162	Reference-1489	C03189	2.97391e+08	2.966e+08	2.98247e+08	2.96369e+08	1.413e+08	3.62498e+08	4.52065e+08	2.07295e+08	2.99355e+08	3.88519e+08	1.7084e+08	3.91116e+08	5.63959e+08
6979	Negative	Glycerophospho-N-palmitoyl ethanolamine	Glycerophospho-N-palmitoyl ethanolamine	C21 H44 N O7 P	Full match	Full match	No results	-0.49	453.286	453.285	452.278	1.716	1.68738e+07	50.1	63.2	1	DDA for preferred ion	FALSE	[M-H]-1	4	3	1	nan												Reference-2955		1.00777e+07	1.00673e+07	9.98786e+06	1.01994e+07	1.24983e+07	1.13642e+07	8.86851e+06	1.50216e+07	1.26723e+07	8.95373e+06	1.20656e+07	5.91366e+06	7.719e+06
3391	Positive	Glycine	Glycine	C2 H5 N O2	Full match	No results	Full match	-1.52	75.032	75.0319	76.0392	9.362	1.28944e+08	nan	nan	1	DDA for preferred ion	FALSE	[M+H]+1	4	4	1	Superpathway of histidine, purine, and pyrimidine biosynthesis;Superpathway of purine nucleotides de novo biosynthesis I;Other	Alpha amino acids	Organic acids and derivatives	Carboxylic acids and derivatives	Amino acids, peptides, and analogues	2-Hydroxyglutric Aciduria (D And L Form), 27-Hydroxylase Deficiency, 3-Phosphoglycerate dehydrogenase deficiency, 4-Hydroxybutyric Aciduria/Succinic Semialdehyde Dehydrogenase Deficiency, 5-oxoprolinase deficiency, 5-Oxoprolinuria, Acute Intermittent Porphyria, Adenine phosphoribosyltransferase deficiency (APRT), Adenosine Deaminase Deficiency, Adenylosuccinate Lyase Deficiency, AICA-Ribosiduria,…	HMDB0000123	56-40-6	730	C00037	20	750			8.27265e+07	8.21424e+07	8.44462e+07	8.30961e+07	7.28347e+07	7.64611e+07	7.97966e+07	7.31519e+07	9.41982e+07	7.08531e+07	8.2567e+07	7.55599e+07	6.81105e+07
6985	Negative	Glycyl-L-leucine	Glycyl-L-leucine	C8 H16 N2 O3	Full match	Full match	No results	-0.64	188.116	188.116	187.109	2.935	1.53608e+07	76.5	47.6	1	DDA for preferred ion	FALSE	[M-H]-1	4	7	2	Superpathway of L-lysine degradation												Reference-430	C02155	4.63695e+06	4.41605e+06	4.45661e+06	4.48577e+06	1.27051e+07	7.77166e+06	4.09505e+06	5.3116e+06	2.7588e+06	1.89084e+06	2.61859e+06	2.53621e+06	3.27339e+06
3397	Positive	Guanine	Guanine	C5 H5 N5 O	Full match	Full match	No results	-0.6	151.049	151.049	152.057	7.075	2.8818e+07	81.7	51.1	1	DDA for preferred ion	FALSE	[M+H]+1	4	5	1	Superpathway of purine nucleotide salvage;Purine nucleotides degradation II (aerobic);Other	Purines and purine derivatives	Organoheterocyclic compounds	Imidazopyrimidines	Purines and purine derivatives	Adenine phosphoribosyltransferase deficiency (APRT), Adenosine Deaminase Deficiency, Adenylosuccinate Lyase Deficiency, AICA-Ribosiduria, Azathioprine Action Pathway, Gout or Kelley-Seegmiller Syndrome, Lesch-Nyhan Syndrome (LNS), Mercaptopurine Action Pathway, Mitochondrial DNA depletion syndrome, Molybdenum Cofactor Deficiency, Myoadenylate deaminase deficiency, Purine Metabolism, Purine Nucleo…	HMDB0000132	73-40-5	744	C00242	315	764	Reference-436	C00242	1.28795e+07	1.30499e+07	1.32258e+07	1.31807e+07	1.36291e+07	1.75553e+07	8.1643e+06	1.33018e+07	1.4575e+07	8.71761e+06	9.8801e+06	9.65902e+06	1.39512e+07
6987	Negative	Guanosine	Guanosine	C10 H13 N5 O5	Full match	Full match	Full match	-0.85	283.092	283.091	282.084	7.596	4.79819e+07	85.3	9.3	1	DDA for preferred ion	FALSE	[M-H]-1	4	1	0	Superpathway of purine nucleotide salvage;Other	Purine nucleosides	Nucleosides, nucleotides, and analogues	Purine nucleosides		Adenine phosphoribosyltransferase deficiency (APRT), Adenosine Deaminase Deficiency, Adenylosuccinate Lyase Deficiency, AICA-Ribosiduria, Azathioprine Action Pathway, Gout or Kelley-Seegmiller Syndrome, Lesch-Nyhan Syndrome (LNS), Mercaptopurine Action Pathway, Mitochondrial DNA depletion syndrome, Molybdenum Cofactor Deficiency, Myoadenylate deaminase deficiency, Purine Metabolism, Purine Nucleo…	HMDB0000133	118-00-3	6544	C00387	87	6802	Reference-1228	C00387	2.00044e+07	2.00085e+07	2.01458e+07	2.00443e+07	9.08756e+06	2.48796e+07	3.15389e+07	2.56149e+07	1.90683e+07	1.55518e+07	1.32182e+07	2.79143e+07	2.57636e+07
3399	Positive	Guanosine 5'-diphosphate (GDP)	Guanosine diphosphate	C10 H15 N5 O11 P2	Not the top hit	Full match	Full match	-1.7	443.024	443.024	444.031	11.307	2.54711e+07	87.8	9.4	1	DDA for preferred ion	FALSE	[M+H]+1	4	5	2	Superpathway of histidine, purine, and pyrimidine biosynthesis;Superpathway of purine nucleotide salvage;Superpathway of purine nucleotides de novo biosynthesis I;Other	Purine ribonucleoside diphosphates	Nucleosides, nucleotides, and analogues	Purine nucleotides	Purine ribonucleotides		HMDB0001201	146-91-8	8630	C00035	6077	8977			8.87034e+06	8.77893e+06	8.96761e+06	8.65725e+06	1.56145e+07	7.04344e+06	1.02646e+07	5.87304e+06	1.01666e+07	1.17496e+07	2.58325e+07	7.77452e+06	5.08741e+06
6990	Negative	Guanosine monophosphate (GMP)	Guanosine monophosphate	C10 H14 N5 O8 P	Full match	Full match	Full match	-0.54	363.058	363.058	362.051	10.556	3.33264e+08	87.8	50.8	1	DDA for preferred ion	FALSE	[M-H]-1	4	1	0	Superpathway of purine nucleotide salvage;Superpathway of histidine, purine, and pyrimidine biosynthesis;Other	Purine ribonucleoside monophosphates	Nucleosides, nucleotides, and analogues	Purine nucleotides	Purine ribonucleotides	2-Hydroxyglutric Aciduria (D And L Form), 4-Hydroxybutyric Aciduria/Succinic Semialdehyde Dehydrogenase Deficiency, Adenine phosphoribosyltransferase deficiency (APRT), Adenosine Deaminase Deficiency, Adenylosuccinate Lyase Deficiency, AICA-Ribosiduria, Amikacin Action Pathway, Arbekacin Action Pathway, Azathioprine Action Pathway, Azithromycin Action Pathway, Chloramphenicol Action Pathway, Clar…	HMDB0001397	85-32-5	6545	C00144	6216	6804			1.40409e+08	1.41694e+08	1.41464e+08	1.41218e+08	1.79624e+08	1.7879e+08	1.43032e+08	1.85604e+08	1.03553e+08	1.20296e+08	7.93255e+07	1.15749e+08	1.63573e+08
3401	Positive	Guanosine triphosphate	Guanosine triphosphate	C10 H16 N5 O14 P3	No match	No results	Full match	-1.19	522.991	522.99	523.997	11.943	6.26856e+06	nan	nan	1	DDA for preferred ion	FALSE	[M+H]+1	4	15	5	Superpathway of histidine, purine, and pyrimidine biosynthesis;Superpathway of purine nucleotide salvage;Superpathway of chorismate metabolism;Superpathway of purine nucleotides de novo biosynthesis I;Other	Purine ribonucleoside triphosphates	Nucleosides, nucleotides, and analogues	Purine nucleotides	Purine ribonucleotides		HMDB0001273	86-01-1	6569	C00044	6128	6830			1.8291e+06	1.77373e+06	1.77671e+06	1.64351e+06	2.43919e+06	824733	1.40321e+06	1.02498e+06	2.73905e+06	3.01329e+06	6.08296e+06	3.18563e+06	1.08797e+06
3426	Positive	Hexanoylcarnitine	Hexanoylcarnitine	C13 H25 N O4	Full match	Full match	No results	-1.6	259.178	259.178	260.185	3.011	1.1576e+07	91.5	61.4	1	DDA for preferred ion	FALSE	[M+H]+1	4	10	3	nan	Acyl carnitines	Lipids and lipid-like molecules	Fatty Acyls	Fatty acid esters		HMDB0000705	6418-78-6	4932273		5673	6426853	Reference-883		3.34609e+06	3.38137e+06	3.47462e+06	3.59307e+06	1.98849e+06	2.77994e+06	4.3542e+06	1.31982e+06	2.48333e+06	1.99634e+06	1.67651e+06	2.59891e+06	4.71582e+06
3476	Positive	Hypoxanthine	Hypoxanthine	C5 H4 N4 O	Full match	Full match	Full match	-0.65	136.039	136.038	137.046	5.185	3.53336e+09	93.4	9.7	1	DDA for preferred ion	FALSE	[M+H]+1	4	1	0	Superpathway of purine nucleotide salvage;Purine nucleotides degradation II (aerobic);Other	Hypoxanthines	Organoheterocyclic compounds	Imidazopyrimidines	Purines and purine derivatives	Adenine phosphoribosyltransferase deficiency (APRT), Adenosine Deaminase Deficiency, Adenylosuccinate Lyase Deficiency, AICA-Ribosiduria, Azathioprine Action Pathway, Gout or Kelley-Seegmiller Syndrome, Lesch-Nyhan Syndrome (LNS), Mercaptopurine Action Pathway, Mitochondrial DNA depletion syndrome, Molybdenum Cofactor Deficiency, Myoadenylate deaminase deficiency, Purine Metabolism, Purine Nucleo…	HMDB0000157	68-94-0	768	C00262	83	790	Reference-441	C00262	9.47753e+08	9.52343e+08	9.47984e+08	9.47556e+08	1.01018e+09	8.88389e+08	7.47035e+08	1.42854e+09	5.71943e+08	5.95584e+08	6.29457e+08	6.82629e+08	6.0185e+08
3487	Positive	Imidazolelactic acid	Imidazolelactic acid	C6 H8 N2 O3	Full match	Full match	No results	-0.7	156.053	156.053	157.061	6.039	1.00035e+08	86.9	54.1	1	DDA for preferred ion	FALSE	[M+H]+1	4	6	2	nan	Imidazolyl carboxylic acids and derivatives	Organoheterocyclic compounds	Azoles	Imidazoles		HMDB0002320	876-19-7	404046	C05132	6617	459122	Reference-443		5.50011e+07	5.6382e+07	5.71844e+07	5.60477e+07	4.44191e+07	4.59903e+07	6.98475e+07	3.45137e+07	6.57471e+07	5.13968e+07	3.45239e+07	5.97159e+07	5.11178e+07
3499	Positive	Inosine	Inosine	C10 H12 N4 O5	Full match	Full match	Full match	-1.67	268.081	268.08	269.088	6.295	1.14254e+09	86.9	9.3	1	DDA for preferred ion	FALSE	[M+H]+1	4	1	0	Superpathway of purine nucleotide salvage;Purine nucleotides degradation II (aerobic);Other	Purine nucleosides	Nucleosides, nucleotides, and analogues	Purine nucleosides		Adenine phosphoribosyltransferase deficiency (APRT), Adenosine Deaminase Deficiency, Adenylosuccinate Lyase Deficiency, AICA-Ribosiduria, Azathioprine Action Pathway, Gout or Kelley-Seegmiller Syndrome, Lesch-Nyhan Syndrome (LNS), Mercaptopurine Action Pathway, Mitochondrial DNA depletion syndrome, Molybdenum Cofactor Deficiency, Myoadenylate deaminase deficiency, Purine Metabolism, Purine Nucleo…	HMDB0000195	58-63-9	5799	C00294	84	6021	Reference-1234	C00294	3.98388e+08	4.00502e+08	3.99766e+08	3.99812e+08	3.64959e+08	3.8479e+08	3.23977e+08	6.7791e+08	1.9227e+08	2.142e+08	2.62923e+08	3.00538e+08	2.46468e+08
7058	Negative	Inosine-5'-monophosphate (IMP)	Inosinic acid	C10 H13 N4 O8 P	Full match	Full match	Full match	-1.06	348.047	348.047	347.039	9.865	6.46082e+08	90.7	22.6	1	DDA for preferred ion	FALSE	[M-H]-1	4	2	0	Superpathway of purine nucleotide salvage;Superpathway of histidine, purine, and pyrimidine biosynthesis;Other	Purine ribonucleoside monophosphates	Nucleosides, nucleotides, and analogues	Purine nucleotides	Purine ribonucleotides	Adenine phosphoribosyltransferase deficiency (APRT), Adenosine Deaminase Deficiency, Adenylosuccinate Lyase Deficiency, AICA-Ribosiduria, Aspartate Metabolism, Azathioprine Action Pathway, Canavan Disease, Gout or Kelley-Seegmiller Syndrome, Hypoacetylaspartia, Lesch-Nyhan Syndrome (LNS), Mercaptopurine Action Pathway, Mitochondrial DNA depletion syndrome, Molybdenum Cofactor Deficiency, Myoadeny…	HMDB0000175	131-99-7	8264	C00130	5196	8582			1.27719e+08	1.28178e+08	1.29281e+08	1.28605e+08	1.23038e+08	9.4813e+07	1.08671e+08	2.39772e+08	6.04845e+07	8.10753e+07	7.93694e+07	8.51117e+07	7.30618e+07
3066	Positive	Acetyl-L-carnitine	L-Acetylcarnitine	C9 H17 N O4	Full match	Full match	Full match	-0.85	203.116	203.116	204.123	6.038	7.08342e+09	94.2	71	1	DDA for preferred ion	FALSE	[M+H]+1	4	4	1	nan	Acyl carnitines	Lipids and lipid-like molecules	Fatty Acyls	Fatty acid esters	Adrenoleukodystrophy, X-linked, Beta Oxidation of Very Long Chain Fatty Acids, Carnitine-acylcarnitine translocase deficiency, Oxidation of Branched Chain Fatty Acids	HMDB0000201	3040-38-8	21243783	C02571	5213	1			3.85607e+09	3.93857e+09	3.97252e+09	3.97201e+09	3.31034e+09	3.04447e+09	4.26814e+09	2.53341e+09	3.73046e+09	4.18803e+09	2.83996e+09	4.51763e+09	3.76321e+09
3306	Positive	DL-Alanine	L-Alanine	C3 H7 N O2	Full match	Full match	Full match	-0.96	89.0477	89.0476	90.0549	8.733	9.58347e+08	80.2	9	1	DDA for preferred ion	FALSE	[M+H]+1	4	1	0	Superpathway of indole-3-acetate conjugate biosynthesis;Superpathway of L-lysine degradation;Arginine, ornithine and proline interconversion;Other	Alanine and derivatives	Organic acids and derivatives	Carboxylic acids and derivatives	Amino acids, peptides, and analogues	2-Hydroxyglutric Aciduria (D And L Form), 3-Phosphoglycerate dehydrogenase deficiency, 4-Hydroxybutyric Aciduria/Succinic Semialdehyde Dehydrogenase Deficiency, 5-oxoprolinase deficiency, Alanine Metabolism, Amikacin Action Pathway, Arbekacin Action Pathway, Argininemia, Argininosuccinic Aciduria, Azithromycin Action Pathway, Carbamoyl Phosphate Synthetase Deficiency, Chloramphenicol Action Pathw…	HMDB0000161	56-41-7	5735	C00041		5950			6.3164e+08	6.29379e+08	6.27934e+08	6.32847e+08	6.40905e+08	5.85477e+08	5.58773e+08	6.50913e+08	7.00574e+08	6.82681e+08	6.83911e+08	6.17708e+08	6.31555e+08
3307	Positive	DL-Arginine	L-Arginine	C6 H14 N4 O2	Full match	Full match	Full match	-0.11	174.112	174.112	175.119	13.951	6.341e+08	97.4	89.6	1	DDA for preferred ion	FALSE	[M+H]+1	4	5	1	Superpathway of L-citrulline metabolism;Arginine, ornithine and proline interconversion;Superpathway of arginine and polyamine biosynthesis;L-arginine biosynthesis I (via L-ornithine);Other	L-alpha-amino acids	Organic acids and derivatives	Carboxylic acids and derivatives	Amino acids, peptides, and analogues	3-Phosphoglycerate dehydrogenase deficiency, Arginine and Proline Metabolism, Arginine: Glycine Amidinotransferase Deficiency (AGAT Deficiency), Argininemia, Argininosuccinic Aciduria, Aspartate Metabolism, Canavan Disease, Carbamoyl Phosphate Synthetase Deficiency, Citrullinemia Type I, Creatine deficiency, guanidinoacetate methyltransferase deficiency, Dihydropyrimidine Dehydrogenase Deficiency…	HMDB0000517	74-79-3	6082	C00062	5502	6322			3.59306e+08	3.47738e+08	3.51169e+08	3.51638e+08	3.63626e+08	3.36356e+08	3.75683e+08	4.09416e+08	4.31405e+08	3.98075e+08	2.9843e+08	4.04089e+08	3.85573e+08
6751	Negative	Asparagine	L-Asparagine	C4 H8 N2 O3	Full match	Full match	Full match	-1.3	132.053	132.053	131.046	9.054	2.80044e+07	68.2	8.4	1	DDA for preferred ion	FALSE	[M-H]-1	4	2	0	Other	Asparagine and derivatives	Organic acids and derivatives	Carboxylic acids and derivatives	Amino acids, peptides, and analogues	Amikacin Action Pathway, Ammonia Recycling, Arbekacin Action Pathway, Aspartate Metabolism, Azithromycin Action Pathway, Canavan Disease, Chloramphenicol Action Pathway, Clarithromycin Action Pathway, Clindamycin Action Pathway, Clomocycline Action Pathway, Demeclocycline Action Pathway, Doxycycline Action Pathway, Erythromycin Action Pathway, Gentamicin Action Pathway, Hypoacetylaspartia, Josamy…	HMDB0000168	70-47-3	6031	C00152	14	6267			1.50354e+07	1.51687e+07	1.52212e+07	1.51852e+07	1.30843e+07	1.35781e+07	1.49591e+07	1.47512e+07	1.90815e+07	1.50253e+07	1.7451e+07	1.79618e+07	1.52015e+07
3254	Positive	D-(-)-Aspartic acid	L-Aspartic acid	C4 H7 N O4	Full match	Full match	Full match	-0.88	133.038	133.037	134.045	9.352	5.8708e+09	95	73.9	1	DDA for preferred ion	FALSE	[M+H]+1	4	5	2	Superpathway of histidine, purine, and pyrimidine biosynthesis;Superpathway of purine nucleotide salvage;Superpathway of indole-3-acetate conjugate biosynthesis;Superpathway of L-citrulline metabolism;Aspartate superpathway;Superpathway of arginine and polyamine biosynthesis;L-arginine biosynthesis I (via L-ornithine);Superpathway of purine nucleotides de novo biosynthesis I;Other	Aspartic acid and derivatives	Organic acids and derivatives	Carboxylic acids and derivatives	Amino acids, peptides, and analogues	2-Hydroxyglutric Aciduria (D And L Form), 4-Hydroxybutyric Aciduria/Succinic Semialdehyde Dehydrogenase Deficiency, Adenine phosphoribosyltransferase deficiency (APRT), Adenosine Deaminase Deficiency, Adenylosuccinate Lyase Deficiency, AICA-Ribosiduria, Alkaptonuria, Ammonia Recycling, Arginine and Proline Metabolism, Arginine: Glycine Amidinotransferase Deficiency (AGAT Deficiency), Argininemia,…	HMDB0000191	56-84-8	5745	C00049	5206	5960	Reference-462	C00049	3.44511e+09	3.318e+09	3.37407e+09	3.397e+09	3.81776e+09	3.6965e+09	3.33543e+09	3.27215e+09	4.36522e+09	4.11167e+09	4.30978e+09	3.51947e+09	3.9868e+09
3527	Positive	L(-)-Carnitine	L-Carnitine	C7 H15 N O3	Full match	Full match	Full match	-1.26	161.105	161.105	162.112	7.689	7.68843e+09	98.5	84.5	1	DDA for preferred ion	FALSE	[M+H]+1	4	6	2	nan	Carnitines	Organic nitrogen compounds	Organonitrogen compounds	Quaternary ammonium salts	Adrenoleukodystrophy, X-linked, Beta Oxidation of Very Long Chain Fatty Acids, Carnitine palmitoyl transferase deficiency (I), Carnitine palmitoyl transferase deficiency (II), Carnitine Synthesis, Carnitine-acylcarnitine translocase deficiency, Ethylmalonic Encephalopathy, Fatty acid Metabolism, Glutaric Aciduria Type I, Long chain acyl-CoA dehydrogenase deficiency (LCAD), Medium chain acyl-coa d…	HMDB0000062	541-15-1	2006614	C00318	52	2724480			4.44433e+09	4.63732e+09	4.55396e+09	4.54287e+09	4.18418e+09	3.90343e+09	4.13604e+09	3.48279e+09	5.10138e+09	3.80864e+09	4.148e+09	4.64189e+09	3.76731e+09
7102	Negative	L-Cysteinesulfinic acid	L-Cysteinesulfinic acid	C3 H7 N O4 S	Full match	Full match	No results	-1.16	153.01	153.009	152.002	4.142	1.58666e+07	53	7.7	1	DDA for preferred ion	FALSE	[M-H]-1	4	14	4	Superpathway of L-methionine salvage and degradation												Reference-466	C00606	8.3207e+06	8.4013e+06	8.67643e+06	9.05615e+06	1.56392e+07	9.03193e+06	6.96415e+06	9.52071e+06	9.18078e+06	8.11365e+06	8.68269e+06	5.62167e+06	5.13861e+06
3535	Positive	L-Ergothioneine	L-Ergothioneine	C9 H15 N3 O2 S	Full match	Full match	No results	-0.71	229.089	229.088	230.096	8.684	5.34777e+07	88.2	73.1	1	DDA for preferred ion	FALSE	[M+H]+1	4	8	3	nan												Reference-907		3.36812e+07	3.33362e+07	3.35545e+07	3.17805e+07	3.74833e+07	3.67307e+07	2.95673e+07	3.32898e+07	4.10389e+07	4.58824e+07	2.99142e+07	2.9647e+07	3.06054e+07
3537	Positive	L-Glutamic acid	L-Glutamic acid	C5 H9 N O4	Full match	Full match	Full match	-1.49	147.053	147.053	148.06	9.101	1.22315e+10	95.3	84	1	DDA for preferred ion	FALSE	[M+H]+1	4	3	1	Superpathway of histidine, purine, and pyrimidine biosynthesis;Superpathway of purine nucleotide salvage;Superpathway of indole-3-acetate conjugate biosynthesis;Superpathway of L-lysine degradation;Superpathway of chorismate metabolism;Superpathway of L-citrulline metabolism;Superpathway of butirocin biosynthesis;Arginine, ornithine and proline interconversion;Superpathway of aromatic amino acid …	Glutamic acid and derivatives	Organic acids and derivatives	Carboxylic acids and derivatives	Amino acids, peptides, and analogues	2-aminoadipic 2-oxoadipic aciduria, 2-Hydroxyglutric Aciduria (D And L Form), 2-Methyl-3-Hydroxybutryl CoA Dehydrogenase Deficiency, 3-Hydroxy-3-Methylglutaryl-CoA Lyase Deficiency, 3-hydroxyisobutyric acid dehydrogenase deficiency, 3-hydroxyisobutyric aciduria, 3-Methylcrotonyl Coa Carboxylase Deficiency Type I, 3-Methylglutaconic Aciduria Type I, 3-Methylglutaconic Aciduria Type III, 3-Methylgl…	HMDB0000148	56-86-0	30572	C00025	5174	33032	Reference-470	C00025	7.09773e+09	7.03108e+09	7.13732e+09	7.07007e+09	7.26067e+09	7.34418e+09	7.40139e+09	7.23543e+09	7.44267e+09	7.58034e+09	8.10758e+09	7.81789e+09	7.30482e+09
3314	Positive	DL-Glutamine	L-Glutamine	C5 H10 N2 O3	Full match	Full match	Full match	-1.17	146.069	146.069	147.076	9.005	2.47806e+10	96.9	88.4	1	DDA for preferred ion	FALSE	[M+H]+1	4	4	1	Superpathway of histidine, purine, and pyrimidine biosynthesis;Superpathway of purine nucleotide salvage;Superpathway of indole-3-acetate conjugate biosynthesis;Superpathway of chorismate metabolism;Superpathway of L-citrulline metabolism;Superpathway of butirocin biosynthesis;Superpathway of aromatic amino acid biosynthesis;Superpathway of jasmonoyl-amino acid conjugates biosynthesis;Aspartate s…	L-alpha-amino acids	Organic acids and derivatives	Carboxylic acids and derivatives	Amino acids, peptides, and analogues	2-Hydroxyglutric Aciduria (D And L Form), 4-Hydroxybutyric Aciduria/Succinic Semialdehyde Dehydrogenase Deficiency, Adenine phosphoribosyltransferase deficiency (APRT), Adenosine Deaminase Deficiency, Adenylosuccinate Lyase Deficiency, AICA-Ribosiduria, Amino Sugar Metabolism, Ammonia Recycling, Argininemia, Argininosuccinic Aciduria, Aspartate Metabolism, Azathioprine Action Pathway, Beta Ureido…	HMDB0000641	56-85-9	5746	C00064	5614	5961	Reference-1827	C00064	1.68253e+10	1.65307e+10	1.66361e+10	1.64861e+10	1.78257e+10	1.73372e+10	1.64027e+10	1.77406e+10	1.89203e+10	1.73201e+10	2.00003e+10	1.58594e+10	1.70729e+10
3546	Positive	L-Glutathione oxidized	L-Glutathione oxidized	C20 H32 N6 O12 S2	No match	Full match	No results	-1.52	612.152	612.151	613.158	10.945	1.63095e+07	93.6	83.6	1	DDA for preferred ion	FALSE	[M+H]+1	4	17	5	Other												Reference-471	C00127	8.34568e+06	8.21208e+06	8.58175e+06	9.16235e+06	4.40195e+06	3.80479e+06	6.27075e+06	7.0173e+06	8.56681e+06	4.4937e+06	6.9719e+06	5.4088e+06	3.73762e+06
3552	Positive	L-Histidine	L-Histidine	C6 H9 N3 O2	Full match	Full match	No results	-0.37	155.069	155.069	156.077	9.674	1.27123e+09	95.8	85.2	1	DDA for preferred ion	FALSE	[M+H]+1	4	4	1	Superpathway of histidine, purine, and pyrimidine biosynthesis;Other	Histidine and derivatives	Organic acids and derivatives	Carboxylic acids and derivatives	Amino acids, peptides, and analogues	Amikacin Action Pathway, Ammonia Recycling, Arbekacin Action Pathway, Azithromycin Action Pathway, Beta-Alanine Metabolism, Carnosinuria, carnosinemia, Chloramphenicol Action Pathway, Clarithromycin Action Pathway, Clindamycin Action Pathway, Clomocycline Action Pathway, Demeclocycline Action Pathway, Doxycycline Action Pathway, Erythromycin Action Pathway, GABA-Transaminase Deficiency, Gentamici…	HMDB0000177	71-00-1	6038	C00135	21	6274	Reference-473	C00135	6.00438e+08	6.13243e+08	6.20238e+08	6.12899e+08	6.69746e+08	6.38703e+08	5.94727e+08	6.59e+08	7.66496e+08	6.43182e+08	6.18177e+08	6.54574e+08	6.45171e+08
7111	Negative	L-Iditol	L-Iditol	C6 H14 O6	Full match	Full match	No results	-0.66	182.079	182.079	181.072	7.974	8.48454e+07	83.3	70.5	1	DDA for preferred ion	FALSE	[M-H]-1	4	1	0	Other	Sugar alcohols	Organic oxygen compounds	Organooxygen compounds	Carbohydrates and carbohydrate conjugates		HMDB0011632	488-45-9	4573729	C01507		5460044	Reference-2573	C01507	3.71883e+07	3.72901e+07	3.71818e+07	3.75191e+07	3.94768e+07	3.97999e+07	4.26491e+07	3.81115e+07	5.58355e+07	4.6556e+07	4.57391e+07	5.41838e+07	3.98275e+07
7129	Negative	Linoleic Acid	Linoleic Acid	C18 H32 O2	Full match	Full match	No results	-0.48	280.24	280.24	279.233	1.312	1.26126e+08	82.8	9.1	1	DDA for preferred ion	FALSE	[M-H]-1	4	3	1	Other	Lineolic acids and derivatives	Lipids and lipid-like molecules	Fatty Acyls	Lineolic acids and derivatives	Alpha Linolenic Acid and Linoleic Acid Metabolism	HMDB0000673	60-33-3	4444105	C01595	191	5280450	Autoprocessed-8545		4.42258e+07	4.48072e+07	4.50139e+07	4.50415e+07	3.135e+07	2.4938e+07	2.76006e+07	2.86479e+07	2.58604e+07	4.43109e+07	6.93204e+07	3.66287e+07	4.70389e+07
3332	Positive	DL-β-Leucine	L-Isoleucine	C6 H13 N O2	Full match	Full match	Full match	-0.76	131.095	131.095	132.102	6.313	1.01012e+09	93.1	9.7	1	DDA for preferred ion	FALSE	[M+H]+1	4	6	2	Superpathway of indole-3-acetate conjugate biosynthesis;Superpathway of jasmonoyl-amino acid conjugates biosynthesis;Superpathway of linamarin and lotaustralin biosynthesis;Other	Isoleucine and derivatives	Organic acids and derivatives	Carboxylic acids and derivatives	Amino acids, peptides, and analogues	2-Methyl-3-Hydroxybutryl CoA Dehydrogenase Deficiency, 3-Hydroxy-3-Methylglutaryl-CoA Lyase Deficiency, 3-hydroxyisobutyric acid dehydrogenase deficiency, 3-hydroxyisobutyric aciduria, 3-Methylcrotonyl Coa Carboxylase Deficiency Type I, 3-Methylglutaconic Aciduria Type I, 3-Methylglutaconic Aciduria Type III, 3-Methylglutaconic Aciduria Type IV, Amikacin Action Pathway, Arbekacin Action Pathway, …	HMDB0000172	73-32-5	6067	C00407	5193	6306	Reference-2244	C00407	5.19334e+08	5.38168e+08	5.36167e+08	5.3142e+08	4.98e+08	4.09887e+08	5.41882e+08	3.69569e+08	6.02577e+08	5.46792e+08	4.88791e+08	6.45217e+08	4.64039e+08
7089	Negative	L-(+)-Lactic acid	L-Lactic acid	C3 H6 O3	Full match	Full match	Full match	-1.76	90.0317	90.0315	89.0243	3.586	4.816e+10	99.3	10	1	DDA for preferred ion	FALSE	[M-H]-1	4	2	1	Superpathway of anaerobic sucrose degradation;Other	Alpha hydroxy acids and derivatives	Organic acids and derivatives	Hydroxy acids and derivatives	Alpha hydroxy acids and derivatives	Fructose-1,6-diphosphatase deficiency, Gluconeogenesis, Glutaminolysis and Cancer, Glycogen Storage Disease Type 1A (GSD1A) or Von Gierke Disease, Glycogenosis, Type IA. Von gierke disease, Glycogenosis, Type IB, Glycogenosis, Type IC, Leigh Syndrome, Phosphoenolpyruvate carboxykinase deficiency 1 (PEPCK1), Primary hyperoxaluria II, PH2, Pyruvate Decarboxylase E1 Component Deficiency (PDHE1 Defic…	HMDB0000190	79-33-4	96860	C00186	5205	107689			2.59641e+10	2.61551e+10	2.63518e+10	2.63756e+10	2.32273e+10	2.47822e+10	3.14371e+10	2.34977e+10	1.65008e+10	2.30035e+10	1.95161e+10	2.88536e+10	2.96244e+10
3556	Positive	L-Norleucine	L-Leucine	C6 H13 N O2	Full match	Full match	Full match	-0.74	131.095	131.095	132.102	5.985	1.70508e+09	92	9.6	1	DDA for preferred ion	FALSE	[M+H]+1	4	1	1	Superpathway of indole-3-acetate conjugate biosynthesis;Superpathway of jasmonoyl-amino acid conjugates biosynthesis;Superpathway of linamarin and lotaustralin biosynthesis;Other	Leucine and derivatives	Organic acids and derivatives	Carboxylic acids and derivatives	Amino acids, peptides, and analogues	2-Methyl-3-Hydroxybutryl CoA Dehydrogenase Deficiency, 3-Hydroxy-3-Methylglutaryl-CoA Lyase Deficiency, 3-hydroxyisobutyric acid dehydrogenase deficiency, 3-hydroxyisobutyric aciduria, 3-Methylcrotonyl Coa Carboxylase Deficiency Type I, 3-Methylglutaconic Aciduria Type I, 3-Methylglutaconic Aciduria Type III, 3-Methylglutaconic Aciduria Type IV, Amikacin Action Pathway, Arbekacin Action Pathway, …	HMDB0000687	61-90-5	5880	C00123	24	6106			9.30179e+08	9.28404e+08	9.2623e+08	9.22176e+08	8.36362e+08	6.64099e+08	9.40498e+08	7.95903e+08	1.07263e+09	8.81129e+08	9.40645e+08	1.10478e+09	9.04436e+08
3323	Positive	DL-Lysine	L-Lysine	C6 H14 N2 O2	Full match	Full match	Full match	-0.62	146.106	146.105	147.113	13.496	1.69731e+08	83.4	52.1	1	DDA for preferred ion	FALSE	[M+H]+1	4	3	1	Superpathway of L-lysine degradation;Aspartate superpathway;Superpathway of arginine and polyamine biosynthesis;Other	L-alpha-amino acids	Organic acids and derivatives	Carboxylic acids and derivatives	Amino acids, peptides, and analogues	2-aminoadipic 2-oxoadipic aciduria, Biotin Metabolism, Biotinidase Deficiency, Carnitine Synthesis, Glutaric Aciduria Type I, Hyperlysinemia I, Familial, Hyperlysinemia II or Saccharopinuria, Lysine Degradation, Multiple carboxylase deficiency, neonatal or early onset form, Pyridoxine dependency with seizures, Saccharopinuria/Hyperlysinemia II, Transcription/Translation	HMDB0000182	56-87-1	5747	C00047	5200	5962	Reference-3399	C00047	9.92202e+07	9.79225e+07	9.79118e+07	9.92721e+07	9.91084e+07	8.40154e+07	1.03734e+08	8.43881e+07	8.55115e+07	8.97861e+07	7.99517e+07	1.03747e+08	9.76836e+07
3602	Positive	Methionine	L-Methionine	C5 H11 N O2 S	Full match	Full match	Full match	-0.56	149.051	149.051	150.058	6.518	1.26182e+09	93.5	80.8	1	DDA for preferred ion	FALSE	[M+H]+1	4	2	1	Superpathway of butirocin biosynthesis;Aspartate superpathway;Superpathway of L-methionine salvage and degradation;Other	Methionine and derivatives	Organic acids and derivatives	Carboxylic acids and derivatives	Amino acids, peptides, and analogues	3-Phosphoglycerate dehydrogenase deficiency, Amikacin Action Pathway, Arbekacin Action Pathway, Azithromycin Action Pathway, Betaine Metabolism, Chloramphenicol Action Pathway, Clarithromycin Action Pathway, Clindamycin Action Pathway, Clomocycline Action Pathway, Cystathionine Beta-Synthase Deficiency, Demeclocycline Action Pathway, Dihydropyrimidine Dehydrogenase Deficiency (DHPD), Dimethylglyc…	HMDB0000696	63-68-3	5907	C00073	5664	6137			5.77941e+08	5.75599e+08	5.79081e+08	5.7063e+08	4.94321e+08	5.17156e+08	6.11698e+08	6.76973e+08	7.03478e+08	6.35135e+08	7.79869e+08	8.13785e+08	4.19576e+08
3557	Positive	L-Phenylalanine	L-Phenylalanine	C9 H11 N O2	Full match	Full match	Full match	-0.54	165.079	165.079	166.086	5.212	1.49516e+09	94	70.1	1	DDA for preferred ion	FALSE	[M+H]+1	4	1	0	Superpathway of indole-3-acetate conjugate biosynthesis;Superpathway of chorismate metabolism;Superpathway of aromatic amino acid biosynthesis;Superpathway of jasmonoyl-amino acid conjugates biosynthesis;Other	Phenylalanine and derivatives	Organic acids and derivatives	Carboxylic acids and derivatives	Amino acids, peptides, and analogues	Phenylalanine and Tyrosine Metabolism, Phenylketonuria, Transcription/Translation, Tyrosinemia Type 2 (or Richner-Hanhart syndrome), Tyrosinemia Type 3 (TYRO3)	HMDB0000159	63-91-2	5910	C00079	28	6140	Reference-8	C00079	8.25898e+08	8.297e+08	8.28735e+08	8.31376e+08	6.09032e+08	6.29654e+08	6.85863e+08	6.62838e+08	9.20663e+08	8.0167e+08	8.10511e+08	8.68579e+08	7.64222e+08
3246	Positive	D-(+)-Proline	L-Proline	C5 H9 N O2	Full match	Full match	Full match	-1.28	115.063	115.063	116.07	7.357	4.88805e+09	93	9.6	1	DDA for preferred ion	FALSE	[M+H]+1	4	3	1	Superpathway of L-citrulline metabolism;Arginine, ornithine and proline interconversion;Other	Proline and derivatives	Organic acids and derivatives	Carboxylic acids and derivatives	Amino acids, peptides, and analogues	Amikacin Action Pathway, Arbekacin Action Pathway, Arginine and Proline Metabolism, Arginine: Glycine Amidinotransferase Deficiency (AGAT Deficiency), Azithromycin Action Pathway, Chloramphenicol Action Pathway, Clarithromycin Action Pathway, Clindamycin Action Pathway, Clomocycline Action Pathway, Creatine deficiency, guanidinoacetate methyltransferase deficiency, Demeclocycline Action Pathway, …	HMDB0000162	147-85-3	128566	C00148	29	145742			2.61911e+09	2.66046e+09	2.66144e+09	2.66922e+09	1.75955e+09	2.18159e+09	2.77012e+09	2.48016e+09	3.21408e+09	2.37119e+09	2.99491e+09	3.18482e+09	2.38823e+09
3563	Positive	L-Saccharopine	L-Saccharopine	C11 H20 N2 O6	Full match	Full match	No results	-1.31	276.132	276.132	277.139	9.733	4.22963e+07	87.9	80.9	1	DDA for preferred ion	FALSE	[M+H]+1	4	3	1	Superpathway of L-lysine degradation												Reference-479	C00449	2.20986e+07	2.16247e+07	2.1796e+07	2.18181e+07	2.62314e+07	2.79417e+07	2.3966e+07	2.1627e+07	2.37061e+07	2.73834e+07	2.56929e+07	2.61042e+07	2.81575e+07
3263	Positive	D-Serine	L-Serine	C3 H7 N O3	Full match	Full match	Full match	-0.8	105.043	105.043	106.05	9.359	9.38528e+08	93.8	81.3	1	DDA for preferred ion	FALSE	[M+H]+1	4	3	1	Superpathway of chorismate metabolism;Superpathway of aromatic amino acid biosynthesis;Superpathway of L-methionine salvage and degradation;Other	Serine and derivatives	Organic acids and derivatives	Carboxylic acids and derivatives	Amino acids, peptides, and analogues	3-Phosphoglycerate dehydrogenase deficiency, Ammonia Recycling, Cystathionine Beta-Synthase Deficiency, Dihydropyrimidine Dehydrogenase Deficiency (DHPD), Dimethylglycine Dehydrogenase Deficiency, Dimethylglycine Dehydrogenase Deficiency, Fabry disease, Gamma-cystathionase deficiency (CTH), Gaucher Disease, Globoid Cell Leukodystrophy, Glycine and Serine Metabolism, Glycine N-methyltransferase De…	HMDB0000187	56-45-1	5736	C00065	5203	5951	Reference-480	C00065	5.7789e+08	5.66648e+08	5.83252e+08	5.81142e+08	5.4263e+08	5.77533e+08	5.44931e+08	5.63941e+08	6.31161e+08	6.07006e+08	6.24704e+08	6.10185e+08	5.64646e+08
3564	Positive	L-Threonine	L-Threonine	C4 H9 N O3	Full match	Full match	Full match	-0.74	119.058	119.058	120.065	8.377	1.70412e+09	96.1	76.7	1	DDA for preferred ion	FALSE	[M+H]+1	4	2	1	Aspartate superpathway;Other	L-alpha-amino acids	Organic acids and derivatives	Carboxylic acids and derivatives	Amino acids, peptides, and analogues	Amikacin Action Pathway, Arbekacin Action Pathway, Azithromycin Action Pathway, Chloramphenicol Action Pathway, Clarithromycin Action Pathway, Clindamycin Action Pathway, Clomocycline Action Pathway, Demeclocycline Action Pathway, Doxycycline Action Pathway, Erythromycin Action Pathway, Gentamicin Action Pathway, Glycine and Serine Metabolism, Josamycin Action Pathway, Kanamycin Action Pathway, L…	HMDB0000167	72-19-5	6051	C00188	32	6288	Reference-1826	C00188	1.07082e+09	1.0594e+09	1.07578e+09	1.06841e+09	9.79186e+08	8.48675e+08	1.04583e+09	1.02236e+09	1.13326e+09	1.015e+09	1.07135e+09	1.04488e+09	1.04029e+09
3565	Positive	L-Tryptophan	L-Tryptophan	C11 H12 N2 O2	Full match	Full match	Full match	-0.55	204.09	204.09	205.097	6.851	4.11838e+08	92.5	64.9	1	DDA for preferred ion	FALSE	[M+H]+1	4	3	1	Superpathway of chorismate metabolism;Superpathway of aromatic amino acid biosynthesis;Other	Indolyl carboxylic acids and derivatives	Organoheterocyclic compounds	Indoles and derivatives	Indolyl carboxylic acids and derivatives	Transcription/Translation, Tryptophan Metabolism	HMDB0000929	73-22-3	6066	C00078	5879	6305	Reference-1830	C00078	1.81786e+08	1.78095e+08	1.8016e+08	1.8078e+08	1.28532e+08	1.16959e+08	1.34482e+08	1.11098e+08	1.81124e+08	1.84255e+08	1.54243e+08	1.63021e+08	1.8281e+08
3566	Positive	L-Tyrosine	L-Tyrosine	C9 H11 N O3	Full match	Full match	Full match	-0.57	181.074	181.074	182.081	7.726	9.62807e+08	91.8	83	1	DDA for preferred ion	FALSE	[M+H]+1	4	1	0	Superpathway of chorismate metabolism;Superpathway of aromatic amino acid biosynthesis;Other	Tyrosine and derivatives	Organic acids and derivatives	Carboxylic acids and derivatives	Amino acids, peptides, and analogues	Alkaptonuria, Aromatic L-Aminoacid Decarboxylase Deficiency, Catecholamine Biosynthesis, Disulfiram Action Pathway, Dopamine beta-hydroxylase deficiency, Hawkinsinuria, Monoamine oxidase-a deficiency (MAO-A), Phenylalanine and Tyrosine Metabolism, Phenylketonuria, Thyroid hormone synthesis, Transcription/Translation, Tyrosine hydroxylase deficiency, Tyrosine Metabolism, Tyrosinemia Type 2 (or Ric…	HMDB0000158	60-18-4	5833	C00082	34	6057	Reference-2255	C00082	4.95272e+08	4.92993e+08	4.95804e+08	4.97547e+08	4.44804e+08	4.96182e+08	4.9217e+08	6.18202e+08	5.0347e+08	4.90279e+08	5.51018e+08	6.1837e+08	3.76463e+08
6813	Negative	D-(+)-Malic acid	Malic acid	C4 H6 O5	Full match	Full match	Full match	-1.66	134.022	134.021	133.014	10.187	4.83251e+09	98.2	67.6	1	DDA for preferred ion	FALSE	[M-H]-1	4	1	0	Methanobacterium thermoautotrophicum biosynthetic metabolism;Superpathway of glycolysis, pyruvate dehydrogenase, TCA, and glyoxylate bypass;Superpathway of cytosolic glycolysis (plants), pyruvate dehydrogenase and TCA cycle;Superpathway of anaerobic energy metabolism (invertebrates);Superpathway of pentose and pentitol degradation;Other	Beta hydroxy acids and derivatives	Organic acids and derivatives	Hydroxy acids and derivatives	Beta hydroxy acids and derivatives	Fructose-1,6-diphosphatase deficiency, Gluconeogenesis, Glycogen Storage Disease Type 1A (GSD1A) or Von Gierke Disease, Glycogenosis, Type IA. Von gierke disease, Glycogenosis, Type IB, Glycogenosis, Type IC, Malate-Aspartate Shuttle, Phosphoenolpyruvate carboxykinase deficiency 1 (PEPCK1), The Oncogenic Action of Fumarate, Triosephosphate isomerase	HMDB0000744	6915-15-7	510	C00711	118	525			2.64785e+09	2.65079e+09	2.63959e+09	2.64595e+09	2.34395e+09	2.30479e+09	2.57875e+09	2.09352e+09	1.84918e+09	3.19128e+09	2.54941e+09	3.11195e+09	2.41693e+09
3603	Positive	Methionine sulfoxide	Methionine sulfoxide	C5 H11 N O3 S	Full match	Full match	Full match	-0.6	165.046	165.046	166.053	7.818	3.71295e+07	52.7	44.9	1	DDA for preferred ion	FALSE	[M+H]+1	4	4	1	Other	Alpha amino acids	Organic acids and derivatives	Carboxylic acids and derivatives	Amino acids, peptides, and analogues	Cystathionine Beta-Synthase Deficiency, Glycine N-methyltransferase Deficiency, Homocystinuria-megaloblastic anemia due to defect in cobalamin metabolism, cblG complementation type, Hypermethioninemia, Methionine Adenosyltransferase Deficiency, Methionine Metabolism, Methylenetetrahydrofolate Reductase Deficiency (MTHFRD), S-Adenosylhomocysteine (SAH) Hydrolase Deficiency	HMDB0002005	62697-73-8	824		6428	847	Reference-487		1.47521e+07	1.4929e+07	1.46257e+07	1.46691e+07	1.14073e+07	1.32374e+07	1.53676e+07	1.76645e+07	1.95673e+07	1.66162e+07	2.2185e+07	1.78502e+07	1.04542e+07
3607	Positive	Methylimidazoleacetic acid	Methylimidazoleacetic acid	C6 H8 N2 O2	Full match	Full match	No results	-0.84	140.059	140.058	141.066	3.964	2.03582e+08	88.8	9.4	1	DDA for preferred ion	FALSE	[M+H]+1	4	6	2	nan	Imidazolyl carboxylic acids and derivatives	Organoheterocyclic compounds	Azoles	Imidazoles	Histidine Metabolism, Histidinemia	HMDB0002820	2625-49-2	68319	C05828	3774	75810	Reference-491	C05828	7.08649e+07	7.44931e+07	7.41182e+07	7.39843e+07	5.65043e+07	6.5261e+07	7.83642e+07	4.30335e+07	1.73265e+08	1.13667e+08	4.23892e+07	1.30214e+08	6.43967e+07
3626	Positive	Myo-inositol	Myo-inositol	C6 H12 O6	Full match	No results	Full match	-0.87	180.063	180.063	181.071	10.048	5.34483e+06	nan	nan	1	DDA for preferred ion	FALSE	[M+H]+1	4	10	3	Superpathway of indole-3-acetate conjugate biosynthesis;Other	Cyclohexanols	Organic oxygen compounds	Organooxygen compounds	Alcohols and polyols	Galactose Metabolism, Galactosemia, Inositol Metabolism, Inositol Phosphate Metabolism, Joubert syndrome, Phosphatidylinositol Phosphate Metabolism	HMDB0000211	87-89-8	10239179	C00137	5221				3.09283e+06	2.84847e+06	2.97652e+06	2.99892e+06	1.8105e+06	2.70425e+06	2.28948e+06	3.29046e+06	2.21366e+06	2.7488e+06	2.84041e+06	3.01632e+06	2.6674e+06
3722	Positive	N6,N6,N6-Trimethyl-L-lysine	N6,N6,N6-Trimethyl-L-lysine	C9 H20 N2 O2	Full match	Full match	No results	-0.73	188.152	188.152	189.16	12.232	4.19306e+08	88.8	55.2	1	DDA for preferred ion	FALSE	[M+H]+1	4	2	1	Other	L-alpha-amino acids	Organic acids and derivatives	Carboxylic acids and derivatives	Amino acids, peptides, and analogues	Carnitine Synthesis	HMDB0001325	19253-88-4	389120	C03793	6161	440120	Reference-909	C03793	2.22551e+08	2.22197e+08	2.20413e+08	2.22414e+08	1.646e+08	2.01494e+08	2.67386e+08	1.85069e+08	2.56435e+08	2.14966e+08	2.21231e+08	2.68069e+08	2.02514e+08
3723	Positive	N6-Acetyl-L-lysine	N6-Acetyl-L-lysine	C8 H16 N2 O3	Full match	Full match	No results	-0.81	188.116	188.116	189.123	7.595	3.81377e+07	96.5	87.3	1	DDA for preferred ion	FALSE	[M+H]+1	4	8	3	Superpathway of L-lysine degradation	L-alpha-amino acids	Organic acids and derivatives	Carboxylic acids and derivatives	Amino acids, peptides, and analogues		HMDB0000206	692-04-6	83801	C02727	5216	92832	Reference-501	C02727	2.06873e+07	2.21572e+07	2.11394e+07	2.16738e+07	2.01666e+07	1.88287e+07	2.10581e+07	1.53252e+07	1.97672e+07	1.96119e+07	1.5249e+07	2.14516e+07	2.0629e+07
3666	Positive	N-Acetyl-1-aspartylglutamic acid	N-Acetyl-1-aspartylglutamic acid	C11 H16 N2 O8	Full match	Full match	No results	-1.55	304.091	304.09	305.097	10.769	7.29299e+08	89.4	74.6	1	DDA for preferred ion	FALSE	[M+H]+1	4	5	2	nan												Reference-505	C12270	3.29463e+08	3.18689e+08	3.21145e+08	3.20651e+08	1.78965e+08	2.313e+08	2.12015e+08	3.89012e+08	2.40641e+08	2.24591e+08	3.83827e+08	3.21619e+08	1.84094e+08
3667	Positive	N-Acetyl-D-lactosamine	N-Acetyl-D-lactosamine	C14 H25 N O11	Not the top hit	Full match	No results	-1.68	383.143	383.142	384.149	9.791	1.22234e+07	83.6	52.2	1	DDA for preferred ion	FALSE	[M+H]+1	4	5	1	nan												Reference-506	C00611	7.50864e+06	7.26659e+06	7.40265e+06	7.40899e+06	6.18916e+06	6.6825e+06	7.90488e+06	5.49439e+06	7.74253e+06	7.64816e+06	7.60467e+06	7.77102e+06	7.5658e+06
3678	Positive	N-Acetylglutamic acid	N-Acetylglutamic acid	C7 H11 N O5	Full match	No results	Full match	-0.94	189.064	189.064	190.071	9.06	9.92559e+07	nan	nan	1	DDA for preferred ion	FALSE	[M+H]+1	4	4	1	Superpathway of arginine and polyamine biosynthesis;L-arginine biosynthesis I (via L-ornithine);Other	Glutamic acid and derivatives	Organic acids and derivatives	Carboxylic acids and derivatives	Amino acids, peptides, and analogues		HMDB0001138	1188-37-0	180	C00624	6031	185			5.62655e+07	5.62433e+07	5.58508e+07	5.4877e+07	6.04629e+07	5.69258e+07	5.2848e+07	5.16471e+07	6.11113e+07	6.72163e+07	6.59903e+07	6.3636e+07	6.04702e+07
7194	Negative	N-Acetyl-L-glutamine	N-Acetylglutamine	C7 H12 N2 O4	Full match	Full match	Full match	-1.14	188.08	188.079	187.072	5.578	1.34296e+08	88.8	72.9	1	DDA for preferred ion	FALSE	[M-H]-1	4	23	11	nan	Glutamine and derivatives	Organic acids and derivatives	Carboxylic acids and derivatives	Amino acids, peptides, and analogues		HMDB0006029	2490-97-3	23836			25561			5.73636e+07	6.91009e+07	6.97751e+07	7.45738e+07	6.12814e+07	5.71771e+07	5.5731e+07	7.16374e+07	6.29565e+07	6.24292e+07	7.75138e+07	6.77762e+07	5.65125e+07
3671	Positive	N-Acetyl-L-aspartic acid	N-Acetyl-L-aspartic acid	C6 H9 N O5	Full match	No results	Full match	-0.84	175.048	175.048	176.055	9.332	1.33287e+10	nan	nan	1	DDA for preferred ion	FALSE	[M+H]+1	4	10	3	nan	Aspartic acid and derivatives	Organic acids and derivatives	Carboxylic acids and derivatives	Amino acids, peptides, and analogues	Aspartate Metabolism, Canavan Disease, Hypoacetylaspartia	HMDB0000812	997-55-7	58576	C01042	5776	65065			7.30143e+09	6.8669e+09	7.01129e+09	7.02334e+09	8.38716e+09	8.40508e+09	6.9908e+09	7.31682e+09	7.40539e+09	8.67127e+09	8.11319e+09	6.88424e+09	8.28947e+09
7196	Negative	N-Acetyl-L-methionine	N-Acetyl-L-methionine	C7 H13 N O3 S	Not the top hit	Full match	No results	-0.87	191.062	191.061	190.054	2.882	1.90881e+07	80.2	9	1	DDA for preferred ion	FALSE	[M-H]-1	4	10	3	nan	Methionine and derivatives	Organic acids and derivatives	Carboxylic acids and derivatives	Amino acids, peptides, and analogues		HMDB0011745	65-82-7	5945	C02712		6180	Reference-1377	C02712	8.07329e+06	8.09824e+06	7.69021e+06	8.30137e+06	5.17652e+06	3.70405e+06	5.97056e+06	5.61809e+06	3.76911e+06	3.89074e+06	5.25327e+06	9.51362e+06	3.80748e+06
7205	Negative	N-Acetylneuraminic acid	N-Acetylneuraminic acid	C11 H19 N O9	Full match	Full match	No results	-0.72	309.106	309.106	308.098	8.086	2.41388e+08	88.1	72.6	1	DDA for preferred ion	FALSE	[M-H]-1	4	1	0	Other	N-acylneuraminic acids	Organic oxygen compounds	Organooxygen compounds	Carbohydrates and carbohydrate conjugates	Amino Sugar Metabolism, G(M2)-Gangliosidosis: Variant B, Tay-sachs disease, Salla Disease/Infantile Sialic Acid Storage Disease, Sialuria or French Type Sialuria, Sialuria or French Type Sialuria, Tay-Sachs Disease	HMDB0000230	131-48-6	392810	C19910	3321	445063	Reference-1249	C19909	1.3294e+08	1.32307e+08	1.33846e+08	1.33507e+08	1.08249e+08	1.2349e+08	1.37978e+08	1.21585e+08	1.373e+08	1.34901e+08	1.40563e+08	1.56604e+08	1.18027e+08
3683	Positive	N-Acetylornithine	N-Acetylornithine	C7 H14 N2 O3	Full match	Full match	No results	-0.47	174.1	174.1	175.108	8.001	2.82853e+08	51.8	41.2	1	DDA for preferred ion	FALSE	[M+H]+1	4	2	1	Superpathway of arginine and polyamine biosynthesis;L-arginine biosynthesis I (via L-ornithine)	N-acyl-L-alpha-amino acids	Organic acids and derivatives	Carboxylic acids and derivatives	Amino acids, peptides, and analogues		HMDB0003357	6205-08-9	388369	C00437		439232	Reference-513		1.63955e+08	1.64059e+08	1.66613e+08	1.64399e+08	1.23912e+08	1.34784e+08	1.74576e+08	1.204e+08	1.65193e+08	1.41035e+08	1.52223e+08	1.71027e+08	1.73774e+08
7197	Negative	N-Acetyl-α-D-glucosamine 1-phosphate	N-Acetyl-α-D-glucosamine 1-phosphate	C8 H16 N O9 P	Full match	Full match	No results	-0.93	301.056	301.056	300.049	9.501	2.33272e+07	90.3	52	1	DDA for preferred ion	FALSE	[M-H]-1	4	6	2	Superpathway of mycolyl-arabinogalactan-peptidoglycan complex biosynthesis;Other												Reference-1479	C04501	1.2211e+07	1.27133e+07	1.27646e+07	1.26027e+07	9.35313e+06	1.05038e+07	1.37259e+07	1.29268e+07	1.50116e+07	1.2675e+07	1.64668e+07	1.47099e+07	1.17022e+07
3730	Positive	Nicotinamide adenine dinucleotide (NAD+)	NAD	C21 H27 N7 O14 P2	Not the top hit	Full match	Full match	-1.58	663.109	663.108	664.115	8.937	5.00821e+08	92.4	79.1	1	DDA for preferred ion	FALSE	[M+H]+1	4	4	1	nan	(5'->5')-dinucleotides	Nucleosides, nucleotides, and analogues	(5'->5')-dinucleotides		11-beta-hydroxylase deficiency (CYP11B1), 17-alpha-hydroxylase deficiency (CYP17), 17-Beta Hydroxysteroid Dehydrogenase III Deficiency, 2-aminoadipic 2-oxoadipic aciduria, 2-Hydroxyglutric Aciduria (D And L Form), 2-ketoglutarate dehydrogenase complex deficiency, 2-Methyl-3-Hydroxybutryl CoA Dehydrogenase Deficiency, 21-hydroxylase deficiency (CYP21), 27-Hydroxylase Deficiency, 3-Beta-Hydroxyster…	HMDB0000902	53-84-9	5682	C00003	5858	5893			2.98247e+08	3.01766e+08	2.95524e+08	2.99997e+08	2.80104e+08	2.93587e+08	3.05129e+08	2.48813e+08	4.12423e+08	3.51464e+08	4.04118e+08	3.01383e+08	3.15041e+08
7228	Negative	NADH	NADH	C21 H29 N7 O14 P2	Not the top hit	No results	Full match	0.72	665.125	665.125	664.118	8.796	2.15064e+07	nan	nan	1	DDA for preferred ion	FALSE	[M-H]-1	4	10	3	Methanobacterium thermoautotrophicum biosynthetic metabolism;Superpathway of purine nucleotide salvage;Superpathway of histidine, purine, and pyrimidine biosynthesis;Superpathway of glycolysis, pyruvate dehydrogenase, TCA, and glyoxylate bypass;Superpathway of cytosolic glycolysis (plants), pyruvate dehydrogenase and TCA cycle;Superpathway of chorismate metabolism;Superpathway of L-lysine degrada…	(5'->5')-dinucleotides	Nucleosides, nucleotides, and analogues	(5'->5')-dinucleotides		11-beta-hydroxylase deficiency (CYP11B1), 17-alpha-hydroxylase deficiency (CYP17), 17-Beta Hydroxysteroid Dehydrogenase III Deficiency, 2-aminoadipic 2-oxoadipic aciduria, 2-Hydroxyglutric Aciduria (D And L Form), 2-ketoglutarate dehydrogenase complex deficiency, 2-Methyl-3-Hydroxybutryl CoA Dehydrogenase Deficiency, 21-hydroxylase deficiency (CYP21), 27-Hydroxylase Deficiency, 3-Beta-Hydroxyster…	HMDB0001487	58-68-4	903	C00004	3687	928			4.47845e+06	4.48377e+06	4.17554e+06	4.47139e+06	1.66341e+06	1.64521e+06	3.16916e+06	1.47387e+06	2.33735e+06	4.22133e+06	3.34236e+06	1.13739e+07	9.67992e+06
7229	Negative	NADP	NADP	C21 H28 N7 O17 P3	Full match	No results	Full match	1.34	743.075	743.076	742.069	10.667	3.2369e+06	nan	nan	1	DDA for preferred ion	FALSE	[M-H]-1	4	13	4	nan	(5'->5')-dinucleotides	Nucleosides, nucleotides, and analogues	(5'->5')-dinucleotides		11-beta-hydroxylase deficiency (CYP11B1), 17-alpha-hydroxylase deficiency (CYP17), 17-Beta Hydroxysteroid Dehydrogenase III Deficiency, 2-aminoadipic 2-oxoadipic aciduria, 2-Hydroxyglutric Aciduria (D And L Form), 21-hydroxylase deficiency (CYP21), 27-Hydroxylase Deficiency, 3-Beta-Hydroxysteroid Dehydrogenase Deficiency, 4-Hydroxybutyric Aciduria/Succinic Semialdehyde Dehydrogenase Deficiency, 5…	HMDB0000217	53-59-8	5675	C00006	5227	5886			1.14702e+06	1.06723e+06	1.06035e+06	1.05556e+06	2.66398e+06	1.28811e+06	984127	1.2917e+06	855047	1.24126e+06	2.12334e+06	823469	570261
3725	Positive	Nicotinamide	Nicotinamide	C6 H6 N2 O	Full match	Full match	Full match	-1.46	122.048	122.048	123.055	2.954	6.8684e+09	95.4	9.8	1	DDA for preferred ion	FALSE	[M+H]+1	4	8	2	Other												Reference-517	C00153	3.16309e+09	3.14377e+09	3.01149e+09	3.1084e+09	3.35167e+09	2.44494e+09	2.6435e+09	3.36165e+09	2.03254e+09	2.17501e+09	1.51459e+09	2.9587e+09	1.17852e+09
4013	Positive	β-Nicotinamide mononucleotide	NMN	C11 H15 N2 O8 P	Not the top hit	Full match	Full match	-2.31	334.057	334.056	335.063	9.473	7.7706e+06	92.3	9.6	1	DDA for preferred ion	FALSE	[M+H]+1	4	1	0	nan														4.12078e+06	4.09757e+06	4.13583e+06	4.11911e+06	2.84562e+06	3.53498e+06	3.46455e+06	3.96363e+06	4.28485e+06	3.9043e+06	4.26818e+06	4.522e+06	2.71244e+06
3704	Positive	N-α-L-Acetyl-arginine	N-α-L-Acetyl-arginine	C8 H16 N4 O3	Full match	Full match	No results	-1.18	216.122	216.122	217.129	8.889	6.83129e+07	74.8	71.4	1	DDA for preferred ion	FALSE	[M+H]+1	4	2	1	nan												Reference-515		3.90896e+07	3.95498e+07	3.92761e+07	3.92355e+07	3.4191e+07	3.2595e+07	3.9156e+07	4.38507e+07	4.14459e+07	3.0782e+07	4.41078e+07	4.2709e+07	3.76628e+07
7190	Negative	N-Acetyl-DL-serine	O-Acetylserine	C5 H9 N O4	Full match	Full match	Full match	-1.28	147.053	147.053	146.046	5.195	1.08831e+08	50.6	63.3	1	DDA for preferred ion	FALSE	[M-H]-1	4	9	3	Methanobacterium thermoautotrophicum biosynthetic metabolism;Superpathway of purine nucleotide salvage;Superpathway of histidine, purine, and pyrimidine biosynthesis;Superpathway of chorismate metabolism;Superpathway of L-lysine degradation;Aspartate superpathway;Superpathway of anaerobic energy metabolism (invertebrates);Superpathway of aromatic amino acid biosynthesis;Superpathway of L-citrulli…	L-alpha-amino acids	Organic acids and derivatives	Carboxylic acids and derivatives	Amino acids, peptides, and analogues		HMDB0003011	5147-00-2	89874	C00979	3270	99478	Reference-527	C00979	6.08011e+07	6.35959e+07	6.23057e+07	6.45985e+07	4.91395e+07	4.37085e+07	5.35898e+07	5.07972e+07	5.50844e+07	5.31142e+07	5.99385e+07	5.84374e+07	5.2781e+07
7253	Negative	Oleic acid	Oleic acid	C18 H34 O2	Full match	Full match	No results	-0.63	282.256	282.256	281.248	1.305	1.07239e+09	76.2	8.8	1	DDA for preferred ion	FALSE	[M-H]-1	4	3	1	Other	Long-chain fatty acids	Lipids and lipid-like molecules	Fatty Acyls	Fatty acids and conjugates		HMDB0000207	112-80-1	393217	C00712	190	445639	Reference-10	C00712	4.15262e+08	4.20586e+08	4.25743e+08	4.20649e+08	3.03965e+08	3.74614e+08	3.20816e+08	3.66166e+08	2.44242e+08	3.46121e+08	5.83861e+08	2.79818e+08	4.7423e+08
7252	Negative	O-Phosphorylethanolamine	O-Phosphorylethanolamine	C2 H8 N O4 P	No results	Full match	No results	-1.3	141.019	141.019	140.012	9.916	1.09629e+09	88	9.4	1	DDA for preferred ion	FALSE	[M-H]-1	4	1	0	Other												Reference-1473	C00346	5.07524e+08	5.09553e+08	5.10937e+08	5.1101e+08	3.98586e+08	5.31372e+08	6.10358e+08	5.95839e+08	6.96724e+08	6.12595e+08	6.83957e+08	7.01276e+08	4.84295e+08
7264	Negative	Orotic acid	Orotic acid	C5 H4 N2 O4	Full match	Full match	Full match	-1.27	156.017	156.017	155.01	4.502	1.40874e+07	55.6	7.8	1	DDA for preferred ion	FALSE	[M-H]-1	4	25	10	Superpathway of histidine, purine, and pyrimidine biosynthesis;Other	Pyrimidinecarboxylic acids	Organoheterocyclic compounds	Diazines	Pyrimidines and pyrimidine derivatives	Beta Ureidopropionase Deficiency, Dihydropyrimidinase Deficiency, MNGIE (Mitochondrial Neurogastrointestinal Encephalopathy), Pyrimidine Metabolism, UMP Synthase Deficiency (Orotic Aciduria)	HMDB0000226	65-86-1	942	C00295	318	967	Reference-532	C00295	6.261e+06	6.40559e+06	6.20254e+06	5.14171e+06	6.97381e+06	6.53846e+06	6.67989e+06	8.57366e+06	5.72975e+06	5.38565e+06	7.01919e+06	8.75708e+06	4.84197e+06
7265	Negative	Orotidine	Orotidine	C10 H12 N2 O8	Full match	Full match	No results	-0.72	288.059	288.059	287.052	7.266	2.07827e+07	70.5	8.5	1	DDA for preferred ion	FALSE	[M-H]-1	4	3	1	nan	Pyrimidine nucleosides	Nucleosides, nucleotides, and analogues	Pyrimidine nucleosides			HMDB0000788	314-50-1	83729	C01103	5754	92751	Reference-1346		9.0368e+06	9.19956e+06	9.2944e+06	9.11779e+06	4.92226e+06	8.26264e+06	1.0054e+07	1.2777e+07	9.0977e+06	7.77539e+06	9.43891e+06	1.33119e+07	7.49273e+06
7271	Negative	Oxoglutaric acid	Oxoglutaric acid	C5 H6 O5	Full match	No results	Full match	-1.36	146.022	146.021	145.014	9.879	7.59173e+07	nan	nan	1	DDA for preferred ion	FALSE	[M-H]-1	4	5	2	Methanobacterium thermoautotrophicum biosynthetic metabolism;Superpathway of histidine, purine, and pyrimidine biosynthesis;Superpathway of glycolysis, pyruvate dehydrogenase, TCA, and glyoxylate bypass;Superpathway of cytosolic glycolysis (plants), pyruvate dehydrogenase and TCA cycle;Superpathway of chorismate metabolism;Superpathway of L-lysine degradation;Aspartate superpathway;Superpathway o…	Gamma-keto acids and derivatives	Organic acids and derivatives	Keto acids and derivatives	Gamma-keto acids and derivatives	2-aminoadipic 2-oxoadipic aciduria, 2-Hydroxyglutric Aciduria (D And L Form), 2-ketoglutarate dehydrogenase complex deficiency, 2-Methyl-3-Hydroxybutryl CoA Dehydrogenase Deficiency, 3-Hydroxy-3-Methylglutaryl-CoA Lyase Deficiency, 3-hydroxyisobutyric acid dehydrogenase deficiency, 3-hydroxyisobutyric aciduria, 3-Methylcrotonyl Coa Carboxylase Deficiency Type I, 3-Methylglutaconic Aciduria Type I…	HMDB0000208	328-50-7	50	C00026	5218	51			2.33563e+07	2.42811e+07	2.41306e+07	2.41464e+07	1.59923e+07	1.49048e+07	1.66566e+07	2.36266e+07	1.37289e+07	1.7929e+07	3.31302e+07	2.80427e+07	1.0082e+07
3791	Positive	Palmitoylcarnitine	Palmitoylcarnitine	C23 H45 N O4	Full match	Full match	No results	-1.31	399.335	399.334	400.342	1.745	1.82902e+08	88.5	55	1	DDA for preferred ion	FALSE	[M+H]+1	4	7	2	nan												Reference-2936		8.13676e+07	8.45047e+07	8.61246e+07	8.44533e+07	1.11304e+08	1.35452e+08	1.12641e+08	6.42635e+07	1.57315e+08	1.40506e+08	5.69676e+07	6.0681e+07	1.0418e+08
7283	Negative	Pentadecanoic Acid	Pentadecanoic Acid	C15 H30 O2	Full match	Full match	No results	-0.54	242.225	242.224	241.217	1.325	7.24926e+07	81.2	9.1	1	DDA for preferred ion	FALSE	[M-H]-1	4	6	1	nan	Long-chain fatty acids	Lipids and lipid-like molecules	Fatty Acyls	Fatty acids and conjugates		HMDB0000826	1002-84-2	13249	C16537	5789	13849	Reference-3102	C16537	2.44902e+07	2.4304e+07	2.49444e+07	2.51541e+07	1.34948e+07	1.27842e+07	7.01821e+06	1.9375e+07	1.27051e+07	9.10971e+06	2.77769e+07	6.15316e+06	1.16091e+07
3831	Positive	Pipecolic acid	Pipecolic acid	C6 H11 N O2	Full match	Full match	Full match	-0.5	129.079	129.079	130.086	7.155	1.98267e+08	83.9	9.2	1	DDA for preferred ion	FALSE	[M+H]+1	4	2	1	Superpathway of L-lysine degradation	Alpha amino acids	Organic acids and derivatives	Carboxylic acids and derivatives	Amino acids, peptides, and analogues		HMDB0000070	535-75-1	826	C00408	50	849	Reference-548	C00408	1.10781e+08	1.11602e+08	1.12196e+08	1.11195e+08	7.50862e+07	9.24095e+07	1.15515e+08	9.54607e+07	1.23387e+08	1.07121e+08	1.30015e+08	1.27443e+08	1.0318e+08
3850	Positive	Propionylcarnitine	Propionylcarnitine	C10 H19 N O4	Full match	Full match	No results	-0.85	217.131	217.131	218.138	4.803	2.06711e+08	96	76.5	1	DDA for preferred ion	FALSE	[M+H]+1	4	7	3	nan	Acyl carnitines	Lipids and lipid-like molecules	Fatty Acyls	Fatty acid esters	Oxidation of Branched Chain Fatty Acids	HMDB0000824	17298-37-2	96904	C03017	5787	107738	Reference-884	C03017	8.87641e+07	9.27455e+07	9.46007e+07	9.36881e+07	6.52424e+07	7.41561e+07	1.15586e+08	5.92251e+07	6.25359e+07	8.72276e+07	6.43631e+07	9.20816e+07	8.08476e+07
7315	Negative	Pseudouridine	Pseudouridine	C9 H12 N2 O6	Full match	Full match	No results	-0.93	244.07	244.069	243.062	6.947	3.88909e+07	84.7	49.9	1	DDA for preferred ion	FALSE	[M-H]-1	4	1	0	Other	Nucleoside and nucleotide analogues	Nucleosides, nucleotides, and analogues	Nucleoside and nucleotide analogues			HMDB0000767	1445-07-4	14319	C02067	5734	15047	Reference-333	C02067	2.13328e+07	2.12238e+07	2.13715e+07	2.13847e+07	1.95872e+07	1.89748e+07	2.6239e+07	1.1339e+07	2.38071e+07	2.10261e+07	1.87851e+07	2.50396e+07	2.04137e+07
3866	Positive	Pyridoxamine 5-phosphate	Pyridoxamine 5-phosphate	C8 H13 N2 O5 P	Full match	Full match	No results	-1.25	248.056	248.056	249.063	9.486	2.61056e+07	81.4	50.9	1	DDA for preferred ion	FALSE	[M+H]+1	4	10	3	Other												Reference-569	C00647	1.48763e+07	1.38497e+07	1.49196e+07	1.48632e+07	1.46757e+07	1.32864e+07	1.82208e+07	1.03642e+07	1.89497e+07	1.72212e+07	1.03372e+07	1.69768e+07	1.58096e+07
7360	Negative	Pyruvic acid	Pyruvic acid	C3 H4 O3	Full match	Full match	Full match	-1.17	88.016	88.0159	87.0087	2.951	1.42336e+09	82.8	9.1	1	DDA for preferred ion	FALSE	[M-H]-1	4	5	1	Methanobacterium thermoautotrophicum biosynthetic metabolism;Superpathway of glycolysis, pyruvate dehydrogenase, TCA, and glyoxylate bypass;Superpathway of cytosolic glycolysis (plants), pyruvate dehydrogenase and TCA cycle;Superpathway of chorismate metabolism;Superpathway of L-lysine degradation;Superpathway of anaerobic sucrose degradation;Aspartate superpathway;Superpathway of anaerobic energ…	Alpha-keto acids and derivatives	Organic acids and derivatives	Keto acids and derivatives	Alpha-keto acids and derivatives	2-Hydroxyglutric Aciduria (D And L Form), 2-ketoglutarate dehydrogenase complex deficiency, 3-Phosphoglycerate dehydrogenase deficiency, 4-Hydroxybutyric Aciduria/Succinic Semialdehyde Dehydrogenase Deficiency, Alanine Metabolism, Amino Sugar Metabolism, Ammonia Recycling, Argininemia, Argininosuccinic Aciduria, Beta-mercaptolactate-cysteine disulfiduria, Carbamoyl Phosphate Synthetase Deficiency…	HMDB0000243	127-17-3	1031	C00022	117	1060	Reference-1264	C00022	3.56494e+08	3.56837e+08	3.60196e+08	3.6725e+08	3.5706e+08	1.5116e+08	2.49571e+08	4.62882e+08	2.45835e+08	2.92892e+08	5.31361e+08	4.83666e+08	6.13454e+07
3885	Positive	S-Adenosylhomocysteine	S-Adenosylhomocysteine	C14 H20 N6 O5 S	Full match	Full match	Full match	-1.66	384.122	384.121	385.128	8.234	3.91478e+07	95.9	85.6	1	DDA for preferred ion	FALSE	[M+H]+1	4	2	1	Superpathway of chorismate metabolism;Superpathway of L-methionine salvage and degradation;Other	5'-deoxy-5'-thionucleosides	Nucleosides, nucleotides, and analogues	5'-deoxyribonucleosides	5'-deoxy-5'-thionucleosides	3-Phosphoglycerate dehydrogenase deficiency, Alkaptonuria, Arginine and Proline Metabolism, Arginine: Glycine Amidinotransferase Deficiency (AGAT Deficiency), Aromatic L-Aminoacid Decarboxylase Deficiency, Azathioprine Action Pathway, Betaine Metabolism, Carnitine Synthesis, Catecholamine Biosynthesis, Creatine deficiency, guanidinoacetate methyltransferase deficiency, Cystathionine Beta-Synthase…	HMDB0000939	979-92-0	388301	C00021	296	439155	Reference-592	C00021	1.93787e+07	1.91557e+07	1.92192e+07	1.94116e+07	1.964e+07	2.21028e+07	2.65194e+07	2.07466e+07	1.71967e+07	2.1389e+07	1.33982e+07	1.79361e+07	2.085e+07
3886	Positive	S-Adenosylmethionine	S-Adenosylmethionine	C15 H22 N6 O5 S	Full match	Full match	Full match	-1.35	398.137	398.137	399.144	9.873	1.54285e+08	87.7	72.3	1	DDA for preferred ion	FALSE	[M+H]+1	4	7	2	nan	5'-deoxy-5'-thionucleosides	Nucleosides, nucleotides, and analogues	5'-deoxyribonucleosides	5'-deoxy-5'-thionucleosides	3-Phosphoglycerate dehydrogenase deficiency, Alkaptonuria, Arginine and Proline Metabolism, Arginine: Glycine Amidinotransferase Deficiency (AGAT Deficiency), Aromatic L-Aminoacid Decarboxylase Deficiency, Azathioprine Action Pathway, Betaine Metabolism, Carnitine Synthesis, Catecholamine Biosynthesis, Creatine deficiency, guanidinoacetate methyltransferase deficiency, Cystathionine Beta-Synthase…	HMDB0001185	485-80-3	21169292	C00019	6064	16757548	Reference-896	C00019	8.24529e+07	7.9692e+07	7.91298e+07	7.92921e+07	8.12295e+07	1.00106e+08	8.17928e+07	9.79076e+07	1.30438e+08	1.03328e+08	9.23076e+07	1.02817e+08	9.98488e+07
7160	Negative	Methylmalonic acid	Succinic acid	C4 H6 O4	Full match	Full match	Full match	-1.32	118.027	118.026	117.019	9.617	6.99759e+08	52.2	7.6	1	DDA for preferred ion	FALSE	[M-H]-1	4	6	2	Methanobacterium thermoautotrophicum biosynthetic metabolism;Superpathway of glycolysis, pyruvate dehydrogenase, TCA, and glyoxylate bypass;Superpathway of cytosolic glycolysis (plants), pyruvate dehydrogenase and TCA cycle;Superpathway of L-lysine degradation;Aspartate superpathway;Superpathway of anaerobic energy metabolism (invertebrates);Anaerobic aromatic compound degradation (Thauera aromat…	Dicarboxylic acids and derivatives	Organic acids and derivatives	Carboxylic acids and derivatives	Dicarboxylic acids and derivatives	2-Hydroxyglutric Aciduria (D And L Form), 2-ketoglutarate dehydrogenase complex deficiency, 2-Methyl-3-Hydroxybutryl CoA Dehydrogenase Deficiency, 3-Hydroxy-3-Methylglutaryl-CoA Lyase Deficiency, 3-hydroxyisobutyric acid dehydrogenase deficiency, 3-hydroxyisobutyric aciduria, 3-Methylcrotonyl Coa Carboxylase Deficiency Type I, 3-Methylglutaconic Aciduria Type I, 3-Methylglutaconic Aciduria Type I…	HMDB0000254	110-15-6	1078	C00042	114	1110			3.49651e+08	3.62474e+08	3.62226e+08	3.63078e+08	3.13079e+08	3.78319e+08	4.30347e+08	2.41519e+08	2.6182e+08	2.23798e+08	2.11325e+08	3.11457e+08	4.67463e+08
7399	Negative	Sucrose	Sucrose	C12 H22 O11	Full match	Full match	Full match	-1.1	342.116	342.116	341.109	9.103	1.29407e+09	90.3	74	1	DDA for preferred ion	FALSE	[M-H]-1	4	2	1	Superpathway of anaerobic sucrose degradation;Superpathway of mycolyl-arabinogalactan-peptidoglycan complex biosynthesis;Other	O-glycosyl compounds	Organic oxygen compounds	Organooxygen compounds	Carbohydrates and carbohydrate conjugates	Galactose Metabolism, Galactosemia, Glycogen synthetase deficiency, Glycogenosis, Type III. Cori disease, Debrancher glycogenosis, Glycogenosis, Type IV. Amylopectinosis, Anderson disease, Glycogenosis, Type VI. Hers disease, Mucopolysaccharidosis VI. Sly syndrome, Starch and Sucrose Metabolism, Sucrase-isomaltase deficiency	HMDB0000258	57-50-1	5768	C00089	137	5988	Reference-1469	C00089	1.40333e+08	1.40205e+08	1.40365e+08	1.42119e+08	6.65105e+08	1.39e+08	1.12115e+08	1.21483e+09	6.55959e+07	2.77045e+08	2.92029e+08	4.08948e+07	8.40265e+07
3720	Positive	N3,N4-Dimethyl-L-arginine	Symmetric dimethylarginine	C8 H18 N4 O2	Full match	Full match	Full match	-0.7	202.143	202.143	203.15	11.886	4.64009e+07	87.7	80.7	1	DDA for preferred ion	FALSE	[M+H]+1	4	2	0	nan	Arginine and derivatives	Organic acids and derivatives	Carboxylic acids and derivatives	Amino acids, peptides, and analogues		HMDB0003334	30344-00-4	147942		6891	169148			2.22309e+07	2.21745e+07	2.20501e+07	2.23147e+07	1.77984e+07	1.97074e+07	2.06387e+07	1.60797e+07	1.90735e+07	1.86625e+07	1.82054e+07	2.53573e+07	2.04792e+07
3917	Positive	Taurine	Taurine	C2 H7 N O3 S	Full match	Full match	Full match	-1.04	125.015	125.015	126.022	8.548	1.19205e+10	88.7	9.4	1	DDA for preferred ion	FALSE	[M+H]+1	4	1	0	Other	Organosulfonic acids	Organic acids and derivatives	Organic sulfonic acids and derivatives	Organosulfonic acids and derivatives	27-Hydroxylase Deficiency, Bile Acid Biosynthesis, Cerebrotendinous Xanthomatosis (CTX), Congenital Bile Acid Synthesis Defect Type II, Congenital Bile Acid Synthesis Defect Type III, Familial Hypercholanemia (FHCA), Taurine and Hypotaurine Metabolism, Zellweger Syndrome	HMDB0000251	107-35-7	1091	C00245	31	1123	Reference-654	C00245	6.95513e+09	6.99604e+09	6.96275e+09	6.96774e+09	6.1515e+09	6.92776e+09	7.54377e+09	6.53051e+09	8.15543e+09	7.12851e+09	6.75545e+09	7.64425e+09	6.63471e+09
7429	Negative	trans-10-Heptadecenoic Acid	trans-10-Heptadecenoic Acid	C17 H32 O2	Full match	Full match	No results	-0.66	268.24	268.24	267.233	1.319	2.03739e+07	78.1	8.9	1	DDA for preferred ion	FALSE	[M-H]-1	4	22	10	nan												Autoprocessed-8519		7.85339e+06	7.76484e+06	7.9374e+06	6.42085e+06	4.21166e+06	4.74463e+06	2.8687e+06	5.50792e+06	1.14461e+07	4.93914e+06	5.33762e+06	1.7012e+06	3.75394e+06
3962	Positive	Trigonelline	Trigonelline	C7 H7 N O2	Full match	Full match	No results	-0.5	137.048	137.048	138.055	9.727	2.88228e+07	69.2	8.5	1	DDA for preferred ion	FALSE	[M+H]+1	4	6	2	Superpathway of chorismate metabolism;Superpathway of aromatic amino acid biosynthesis;Other	Alkaloids and derivatives	Alkaloids and derivatives				HMDB0000875	535-83-1	5369	C01004	273	5570	Reference-806	C01004	1.66442e+07	1.68124e+07	1.60657e+07	1.66756e+07	1.67017e+07	1.489e+07	1.77438e+07	1.68822e+07	1.5907e+07	1.48559e+07	2.15351e+07	1.87482e+07	1.50909e+07
3966	Positive	UDP-N-acetylglucosamine	UDP-N-acetylglucosamine	C17 H27 N3 O17 P2	Full match	Full match	No results	-1.41	607.082	607.081	608.088	9.727	5.06449e+07	89.2	55.4	1	DDA for preferred ion	FALSE	[M+H]+1	4	3	1	Superpathway of butirocin biosynthesis;Superpathway of mycolyl-arabinogalactan-peptidoglycan complex biosynthesis;Other												Reference-2920	C00043	2.9853e+07	3.00648e+07	3.03506e+07	2.98168e+07	3.10405e+07	2.79439e+07	2.87358e+07	2.99569e+07	2.64149e+07	2.88862e+07	3.69365e+07	3.21432e+07	2.62734e+07
3970	Positive	Uracil	Uracil	C4 H4 N2 O2	Full match	No results	Full match	-0.87	112.027	112.027	113.034	3.387	2.77516e+07	nan	nan	1	DDA for preferred ion	FALSE	[M+H]+1	4	13	4	Superpathway of pyrimidine ribonucleosides salvage;Other	Pyrimidones	Organoheterocyclic compounds	Diazines	Pyrimidines and pyrimidine derivatives	Beta Ureidopropionase Deficiency, Beta-Alanine Metabolism, Carnosinuria, carnosinemia, Dihydropyrimidinase Deficiency, GABA-Transaminase Deficiency, MNGIE (Mitochondrial Neurogastrointestinal Encephalopathy), Pyrimidine Metabolism, UMP Synthase Deficiency (Orotic Aciduria), Ureidopropionase Deficiency	HMDB0000300	66-22-8	1141	C00106	258	1174	Reference-2531	C00106	1.14188e+07	1.05882e+07	1.06934e+07	1.07409e+07	6.79942e+06	9.49913e+06	1.0469e+07	9.34366e+06	8.95758e+06	9.96896e+06	1.13683e+07	1.28897e+07	1.53506e+07
7446	Negative	Uric acid	Uric acid	C5 H4 N4 O3	Full match	Full match	Full match	-1.09	168.028	168.028	167.021	7.566	8.21143e+07	58.9	7.9	1	DDA for preferred ion	FALSE	[M-H]-1	4	1	0	Other	Xanthines	Organoheterocyclic compounds	Imidazopyrimidines	Purines and purine derivatives	Adenine phosphoribosyltransferase deficiency (APRT), Adenosine Deaminase Deficiency, Adenylosuccinate Lyase Deficiency, AICA-Ribosiduria, Azathioprine Action Pathway, Gout or Kelley-Seegmiller Syndrome, Lesch-Nyhan Syndrome (LNS), Mercaptopurine Action Pathway, Mitochondrial DNA depletion syndrome, Molybdenum Cofactor Deficiency, Myoadenylate deaminase deficiency, Purine Metabolism, Purine Nucleo…	HMDB0000289	69-93-2	1142	C00366	88	1175	Reference-753	C00366	2.47161e+07	2.46599e+07	2.4887e+07	2.47355e+07	1.7356e+07	1.74777e+07	1.99831e+07	1.90269e+07	2.55531e+07	2.25049e+07	1.80095e+07	2.04215e+07	2.0071e+07
7447	Negative	Uridine	Uridine	C9 H12 N2 O6	Full match	Full match	Full match	-1.18	244.07	244.069	243.062	4.839	4.76277e+08	93.1	79.9	1	DDA for preferred ion	FALSE	[M-H]-1	4	2	0	Other	Pyrimidine nucleosides	Nucleosides, nucleotides, and analogues	Pyrimidine nucleosides		Beta Ureidopropionase Deficiency, Dihydropyrimidinase Deficiency, MNGIE (Mitochondrial Neurogastrointestinal Encephalopathy), Pyrimidine Metabolism, UMP Synthase Deficiency (Orotic Aciduria)	HMDB0000296	58-96-8	5807	C00299	90	6029	Reference-1408	C00299	2.04264e+08	2.06258e+08	2.06329e+08	2.05763e+08	1.12344e+08	1.74455e+08	2.06535e+08	2.46188e+08	1.15999e+08	1.16547e+08	1.23919e+08	1.75283e+08	1.62109e+08
7448	Negative	Uridine 5'-diphosphate (UDP)	Uridine 5'-diphosphate (UDP)	C9 H14 N2 O12 P2	Full match	Full match	No results	-0.83	404.002	404.002	402.995	10.55	1.6733e+08	91.7	40	1	DDA for preferred ion	FALSE	[M-H]-1	4	4	1	Superpathway of histidine, purine, and pyrimidine biosynthesis;Superpathway of anaerobic sucrose degradation;Superpathway of butirocin biosynthesis;Superpathway of mycolyl-arabinogalactan-peptidoglycan complex biosynthesis;Other												Reference-1406	C00015	6.24491e+07	6.07334e+07	6.10186e+07	6.0967e+07	6.1848e+07	4.39817e+07	7.55752e+07	2.44115e+07	7.89031e+07	7.8655e+07	1.65654e+08	5.21812e+07	3.54936e+07
7449	Negative	Uridine 5'-diphosphogalactose	Uridine 5'-diphosphogalactose	C15 H24 N2 O17 P2	Full match	Full match	No results	-0.21	566.055	566.055	565.048	10.438	2.75448e+08	90.5	74.5	1	DDA for preferred ion	FALSE	[M-H]-1	4	2	1	Superpathway of anaerobic sucrose degradation;Superpathway of mycolyl-arabinogalactan-peptidoglycan complex biosynthesis;Other												Reference-1260		1.49998e+08	1.49863e+08	1.50381e+08	1.48206e+08	1.62365e+08	1.47862e+08	1.45331e+08	1.3316e+08	1.30504e+08	1.7064e+08	1.98207e+08	1.79543e+08	1.22638e+08
7451	Negative	Uridine monophosphate (UMP)	Uridine 5'-monophosphate	C9 H13 N2 O9 P	Full match	Full match	Full match	-0.87	324.036	324.036	323.028	9.564	4.20281e+08	88.5	50.9	1	DDA for preferred ion	FALSE	[M-H]-1	4	2	1	Superpathway of histidine, purine, and pyrimidine biosynthesis;Superpathway of mycolyl-arabinogalactan-peptidoglycan complex biosynthesis;Other	Pyrimidine ribonucleoside monophosphates	Nucleosides, nucleotides, and analogues	Pyrimidine nucleotides	Pyrimidine ribonucleotides	Amikacin Action Pathway, Arbekacin Action Pathway, Azithromycin Action Pathway, Beta Ureidopropionase Deficiency, Chloramphenicol Action Pathway, Clarithromycin Action Pathway, Clindamycin Action Pathway, Clomocycline Action Pathway, Congenital disorder of glycosylation CDG-IId, Demeclocycline Action Pathway, Dihydropyrimidinase Deficiency, Doxycycline Action Pathway, Erythromycin Action Pathway,…	HMDB0000288	58-97-9	5808	C00105		6030			2.44314e+08	2.42146e+08	2.43452e+08	2.41667e+08	3.06646e+08	3.00596e+08	2.28915e+08	2.84812e+08	2.04671e+08	1.93383e+08	2.14116e+08	2.20246e+08	2.33116e+08
7466	Negative	α-D-Glucose-1,6-bisphosphate	α-D-Glucose-1,6-bisphosphate	C6 H14 O12 P2	Full match	Full match	No results	-1.04	339.996	339.996	338.988	11.994	4.16436e+07	82.2	70	1	DDA for preferred ion	FALSE	[M-H]-1	4	7	2	Methanobacterium thermoautotrophicum biosynthetic metabolism;Superpathway of glycolysis, pyruvate dehydrogenase, TCA, and glyoxylate bypass;Superpathway of cytosolic glycolysis (plants), pyruvate dehydrogenase and TCA cycle;Superpathway of anaerobic sucrose degradation;Other												Reference-1711	C00660	1.50678e+07	1.48067e+07	1.4897e+07	1.44411e+07	2.09617e+07	1.36834e+07	1.41335e+07	9.88132e+06	9.87833e+06	1.67536e+07	2.37673e+07	2.03141e+07	1.31832e+07
4009	Positive	Υ-L-Glutamyl-L-glutamic acid	Υ-L-Glutamyl-L-glutamic acid	C10 H16 N2 O7	Full match	Full match	No results	-1.2	276.096	276.095	277.103	10.678	2.78535e+08	86.8	80.1	1	DDA for preferred ion	FALSE	[M+H]+1	4	4	1	nan												Reference-1223	C05282	8.34223e+07	8.14364e+07	8.20365e+07	8.19586e+07	8.25959e+07	7.73429e+07	1.07074e+08	1.14994e+08	4.54733e+07	7.64803e+07	6.29751e+07	1.03413e+08	3.1042e+07
[truncated: 15 more columns]
