# Supplementary material for: Balancing brain metabolic states during sickness and recovery sleep
Source: Eur J Neurosci. 2024 Nov 14;60(11):6605–16. doi: 10.1111/ejn.16588 (PMC11612838; doi:10.1111/ejn.16588)
Supplement: Supplementary file 4 — Table S1‐2. Metabolic enrichment from 153 metabolites using the Enrichment Over Representation Analysis option in Metaboanalyst. [file EJN-60-6605-s008.xlsx]

## Sheet: Table 1-2
Class	Total	Expected	Hits	Raw p	Holm p	FDR
Amino acids, peptides, and analogues	3220	2.34	47	3.32e-47	4.14e-44	4.14e-44
Carbohydrates and carbohydrate conjugates	1600	1.16	16	7.47e-14	9.34e-11	4.67e-11
Purine ribonucleotides	82	0.0595	7	3.31e-13	4.14e-10	1.38e-10
Pyrimidine ribonucleotides	26	0.0189	4	3.92e-09	4.89e-06	1.22e-06
Pyrimidine ribonucleosides	5	0.00363	2	5.21e-06	0.0065	0.0013
Fatty acids and conjugates	941	0.682	7	6.58e-06	0.0082	0.00137
Glycosylamines	7	0.00508	2	1.09e-05	0.0136	0.00164
5'-deoxy-5'-thionucleosides	7	0.00508	2	1.09e-05	0.0136	0.00164
Quaternary ammonium salts	59	0.0428	3	1.18e-05	0.0146	0.00164
Purines and purine derivatives	196	0.142	4	1.42e-05	0.0176	0.00166
Alpha hydroxy acids and derivatives	8	0.0058	2	1.46e-05	0.0181	0.00166
Benzenediols	105	0.0761	3	6.63e-05	0.0822	0.00691
Imidazoles	116	0.0841	3	8.91e-05	0.11	0.00857
Pyrimidine nucleotide sugars	30	0.0218	2	0.000224	0.277	0.02
Beta hydroxy acids and derivatives	41	0.0297	2	0.00042	0.519	0.035
Pyrimidines and pyrimidine derivatives	210	0.152	3	0.000509	0.629	0.0398
Indolyl carboxylic acids and derivatives	55	0.0399	2	0.000756	0.933	0.0556
Tricarboxylic acids and derivatives	57	0.0413	2	0.000812	1	0.0564
Nicotinamide nucleotides	2	0.00145	1	0.00145	1	0.0906
Nicotinamide dinucleotides	2	0.00145	1	0.00145	1	0.0906
Pyridinecarboxylic acids and derivatives	85	0.0616	2	0.00179	1	0.107
Flavin nucleotides	4	0.0029	1	0.0029	1	0.157
Pyridoxamines	4	0.0029	1	0.0029	1	0.157
Purine ribonucleosides	10	0.00725	1	0.00723	1	0.361
Alpha-keto acids and derivatives	10	0.00725	1	0.00723	1	0.361
Cyclic purine nucleotides	11	0.00798	1	0.00795	1	0.382
Purine deoxyribonucleotides	20	0.0145	1	0.0144	1	0.667
Gamma-keto acids and derivatives	22	0.016	1	0.0158	1	0.696
Phenylpropanoic acids	24	0.0174	1	0.0173	1	0.696
Other alkaloids	24	0.0174	1	0.0173	1	0.696
Purine nucleotide sugars	24	0.0174	1	0.0173	1	0.696
Naphthyridines	25	0.0181	1	0.018	1	0.702
Carboximidic acids	27	0.0196	1	0.0194	1	0.735
Lineolic acids and derivatives	348	0.252	2	0.0268	1	0.984
Fatty acid esters	1650	1.19	4	0.0326	1	1
Organosulfonic acids and derivatives	48	0.0348	1	0.0342	1	1
Furanones	71	0.0515	1	0.0502	1	1
Dicarboxylic acids and derivatives	75	0.0544	1	0.053	1	1
Pterins and derivatives	77	0.0558	1	0.0543	1	1
Phosphate esters	84	0.0609	1	0.0591	1	1
Phosphosphingolipids	90	0.0653	1	0.0632	1	1
Hybrid peptides	94	0.0682	1	0.0659	1	1
Gamma butyrolactones	94	0.0682	1	0.0659	1	1
Benzoic acids and derivatives	624	0.452	2	0.0758	1	1
Alcohols and polyols	309	0.224	1	0.201	1	1
Amines	350	0.254	1	0.224	1	1
Glycerophosphates	1290	0.933	1	0.608	1	1

## Sheet: Table 1-2_entries
Query	Match	HMDB	PubChem	KEGG
1,5-Anhydro-D-glucitol	1,5-Anhydrosorbitol	HMDB0002712	64960	C07326
Eicosenoic Acid	11Z-Eicosenoic acid	HMDB0002231	5282768	C16526
1-Methylhistamine	1-Methylhistamine	HMDB0000898	3614	C05127
1-Methylnicotinamide	1-Methylnicotinamide	HMDB0000699	457	C02918
2/3-Hydroxybutyrate	2-Hydroxybutyric acid	HMDB0000008	440864	C05984
AMP	Adenosine monophosphate	HMDB0000045	6083	C00020
3-Hydroxy-3-methylglutaric acid	3-Hydroxymethylglutaric acid	HMDB0000355	1662	C03761
3-Methylhistidine	Methylhistidine	HMDB0000479	64969	C01152
3-Phosphoglyceric acid	3-Phosphoglyceric acid	HMDB0000807	724	C00597
4-Guanidinobutyric acid	4-Guanidinobutanoic acid	HMDB0003464	500	C01035
5-hydroxy-4-methoxy-5,6-dihydro-2H-pyran-2-one	NA	NA	NA	NA
5-Hydroxyindole-3-acetic acid	5-Hydroxyindoleacetic acid	HMDB0000763	1826	C05635
5-Methoxysalicylic acid	5-Methoxysalicylic acid	HMDB0001868	75787	COC1=CC(C(O)=O)=C(O)C=C1
5'-Methylthioadenosine	5'-Methylthioadenosine	HMDB0001173	439176	C00170
6-Phosphogluconic acid	6-Phosphogluconic acid	HMDB0001316	91493	C00345
7-Methylguanine	7-Methylguanine	HMDB0000897	11361	C02242
Acetylcholine	Acetylcholine	HMDB0000895	187	C01996
Adenosine	Adenosine	HMDB0000050	60961	C00212
Adenosine 3'5'-cyclic monophosphate	Cyclic AMP	HMDB0000058	6076	C00575
Adenosine diphosphate ribose	Adenosine diphosphate ribose	HMDB0001178	192	C00301
Adenosine monophosphate	Adenosine monophosphate	HMDB0000045	6083	C00020
Adenosine triphosphate	Adenosine triphosphate	HMDB0000538	5957	C00002
ADP	ADP	HMDB0001341	6022	C00008
Allantoin	Allantoin	HMDB0000462	204	C02350
Aminoadipic acid	Aminoadipic acid	HMDB0000510	92136	C00956
Anthranilic acid	2-Aminobenzoic acid	HMDB0001123	227	C00108
Arachidonic acid	Arachidonic acid	HMDB0001043	444899	C00219
Argininosuccinic acid	Argininosuccinic acid	HMDB0000052	16950	C03406
Ascorbic acid	Ascorbic acid	HMDB0000044	54670067	C00072
Betaine	Betaine	HMDB0000043	247	C00719
Carnosine	Carnosine	HMDB0000033	439224	C00386
CDP	CDP	HMDB0001546	6132	C00112
Choline	Choline	HMDB0000097	305	C00114
cis-Aconitic acid	cis-Aconitic acid	HMDB0000072	643757	C00417
Citric acid	Citric acid	HMDB0000094	311	C00158
Citrulline	Citrulline	HMDB0000904	9750	C00327
Creatine	Creatine	HMDB0000064	586	C00300
Creatinine	Creatinine	HMDB0000562	588	C00791
Cystathionine	L-Cystathionine	HMDB0000099	439258	C02291
Cytidine	Cytidine	HMDB0000089	6175	C00475
Cytidine 5'-diphosphocholine	Citicoline	HMDB0001413	13805	C00307
Cytidine monophosphate	Cytidine monophosphate	HMDB0000095	6131	C00055
Cytosine	Cytosine	HMDB0000630	597	C00380
Hydroxyglutaric acid	3-Hydroxyglutaric acid	HMDB0000428	181976	OC(CC(O)=O)CC(O)=O
Deoxyadenosine monophosphate	Deoxyadenosine monophosphate	HMDB0000905	12599	C00360
D-Erythro-sphingosine 1-phosphate	Sphingosine 1-phosphate	HMDB0000277	5283560	C06124
DHAP	Dihydroxyacetone phosphate	HMDB0001473	668	C00111
Linolenic Acid	alpha-Linolenic acid	HMDB0001388	5280934	C06427
Hydroxyphenyllactic acid	Hydroxyphenyllactic acid	HMDB0000755	9378	C03672
Docosahexaenoic Acid	Docosahexaenoic acid	HMDB0002183	445580	C06429
Dopamine	Dopamine	HMDB0000073	681	C03758
D-Ribose 5-phosphate	D-Ribose 5-phosphate	HMDB0001548	440101	C00117
D-Sedoheptulose 7-phosphate	D-Sedoheptulose 7-phosphate	HMDB0001068	92042786	C05382
Epinephrine	Epinephrine	HMDB0000068	5816	C00788
FAD	FAD	HMDB0001248	643975	C00016
Fructose 1,6-bisphosphate	Fructose 1,6-bisphosphate	HMDB0001058	10267	C00354
GABA	gamma-Aminobutyric acid	HMDB0000112	119	C00334
Glucosamine	Glucosamine	HMDB0001514	439213	C00329
Glucose 1-phosphate	Glucose 1-phosphate	HMDB0001586	65533	C00103
Glucose 6-phosphate	Glucose 6-phosphate	HMDB0001401	5958	C00092
Glutathione	Glutathione	HMDB0000125	124886	C00051
Glycerol 3-phosphate	Glycerol 3-phosphate	HMDB0000126	439162	C00093
Glycerophospho-N-palmitoyl ethanolamine	Palmitoyl Ethanolamine	NA	NA	NA
Glycine	Glycine	HMDB0000123	750	C00037
Glycyl-L-leucine	Glycylleucine	HMDB0000759	92843	C02155
Guanine	Guanine	HMDB0000132	764	C00242
Guanosine	Guanosine	HMDB0000133	6802	C00387
Guanosine diphosphate	Guanosine diphosphate	HMDB0001201	8977	C00035
Guanosine monophosphate	Guanosine monophosphate	HMDB0001397	6804	C00144
Guanosine triphosphate	Guanosine triphosphate	HMDB0001273	6830	C00044
Hexanoylcarnitine	Hexanoylcarnitine	HMDB0000756	3246938	CCCCCC(=O)O[C@H](CC(O)=O)C[N+](C)(C)C
Hypoxanthine	Hypoxanthine	HMDB0000157	790	C00262
Imidazolelactic acid	Imidazolelactic acid	HMDB0002320	459122	C05132
Inosine	Inosine	HMDB0000195	6021	C00294
Inosinic acid	Inosinic acid	HMDB0000175	8582	C00130
L-Acetylcarnitine	L-Acetylcarnitine	HMDB0000201	7045767	C02571
L-Alanine	L-Alanine	HMDB0000161	5950	C00041
L-Arginine	L-Arginine	HMDB0000517	6322	C00062
L-Asparagine	L-Asparagine	HMDB0000168	6267	C00152
L-Aspartic acid	L-Aspartic acid	HMDB0000191	5960	C00049
L-Carnitine	L-Carnitine	HMDB0000062	10917	C00487
L-Cysteinesulfinic acid	3-Sulfinoalanine	HMDB0000996	1549098	C00606
L-Ergothioneine	Ergothioneine	HMDB0003045	5351619	C05570
L-Glutamic acid	Glutamic acid	HMDB0000148	33032	C00302
L-Glutamine	Glutamine	HMDB0000641	5961	C00064
L-Glutathione oxidized	Oxidized glutathione	HMDB0003337	65359	C00127
L-Histidine	Histidine	HMDB0000177	6274	C00135
L-Iditol	L-Iditol	HMDB0011632	5460044	C01507
Linoleic Acid	Linoleic acid	HMDB0000673	5280450	C01595
L-Isoleucine	Isoleucine	HMDB0000172	6306	C00407
L-Lactic acid	Lactic acid	HMDB0000190	107689	C00186
L-Leucine	Leucine	HMDB0000687	6106	C00123
L-Lysine	Lysine	HMDB0000182	5962	C00047
L-Methionine	Methionine	HMDB0000696	6137	C00073
L-Phenylalanine	Phenylalanine	HMDB0000159	6140	C00079
L-Proline	Proline	HMDB0000162	145742	C00148
L-Saccharopine	Saccharopine	HMDB0000279	160556	C00449
L-Serine	Serine	HMDB0000187	5951	C00065
L-Threonine	L-Threonine	HMDB0000167	6288	C00188
L-Tryptophan	L-Tryptophan	HMDB0000929	6305	C00078
L-Tyrosine	L-Tyrosine	HMDB0000158	6057	C00082
Malic acid	Malic acid	HMDB0000156	222656	C00149
Methionine sulfoxide	Methionine sulfoxide	HMDB0002005	158980	C02989
Methylimidazoleacetic acid	Methylimidazoleacetic acid	HMDB0002820	75810	C05828
Myo-inositol	myo-Inositol	HMDB0000211	C00137	O[C@H]1[C@H](O)[C@@H](O)[C@H](O)[C@H](O)[C@@H]1O
N6,N6,N6-Trimethyl-L-lysine	N6,N6,N6-Trimethyl-L-lysine	HMDB0001325	440120	C03793
N6-Acetyl-L-lysine	N6-Acetyl-L-lysine	HMDB0000206	92832	C02727
N-Acetyl-1-aspartylglutamic acid	N-Acetylaspartylglutamic acid	HMDB0001067	188803	C12270
N-Acetyl-D-lactosamine	N-Acetylgalactosamine	HMDB0000212	84265	C01132
N-Acetylglutamic acid	N-Acetyl-L-glutamic acid	HMDB0001138	70914	C00624
N-Acetylglutamine	N-Acetylglutamine	HMDB0006029	182230	CC(=O)N[C@@H](CCC(N)=O)C(O)=O
N-Acetyl-L-aspartic acid	N-Acetyl-L-aspartic acid	HMDB0000812	65065	C01042
N-Acetyl-L-methionine	N-Acetyl-L-methionine	HMDB0011745	448580	C02712
N-Acetylneuraminic acid	N-Acetylneuraminic acid	HMDB0000230	445063	C19910
N-Acetylornithine	N2-Acetylornithine	HMDB0003357	439232	C00437
N-Acetyl-Î±-D-glucosamine 1-phosphate	N-Acetyl-glucosamine 1-phosphate	HMDB0001367	440272	C04501
NAD	NAD	HMDB0000902	5892	C00003
NADH	NADH	HMDB0001487	439153	C00004
NADP	NADP	HMDB0000217	5885	C00006
Nicotinamide	Niacinamide	HMDB0001406	936	C00153
NMN	Nicotinamide ribotide	HMDB0000229	14181	C00455
N-Î±-L-Acetyl-arginine	N-a-Acetyl-L-arginine	HMDB0004620	67427	CC(=O)N[C@@H](CCCNC(N)=N)C(O)=O
O-Acetylserine	O-Acetylserine	HMDB0003011	99478	C00979
Oleic acid	Oleic acid	HMDB0000207	445639	C00712
O-Phosphorylethanolamine	O-Phosphoethanolamine	HMDB0000224	1015	C00346
Orotic acid	Orotic acid	HMDB0000226	967	C00295
Orotidine	Orotidine	HMDB0000788	92751	C01103
Oxoglutaric acid	Oxoglutaric acid	HMDB0000208	51	C00026
Palmitoylcarnitine	Palmitoylcarnitine	HMDB0000222	11953816	C02990
Pentadecanoic Acid	Pentadecanoic acid	HMDB0000826	13849	C16537
Pipecolic acid	Pipecolic acid	HMDB0000070	849	C00408
Propionylcarnitine	Propionylcarnitine	HMDB0000824	188824	C03017
Pseudouridine	Pseudouridine	HMDB0000767	15047	C02067
Pyridoxamine 5-phosphate	Pyridoxamine 5'-phosphate	HMDB0001555	1053	C00647
Pyruvic acid	Pyruvic acid	HMDB0000243	1060	C00022
S-Adenosylhomocysteine	S-Adenosylhomocysteine	HMDB0000939	439155	C00021
S-Adenosylmethionine	S-Adenosylmethionine	HMDB0001185	34756	C00019
Succinic acid	Succinic acid	HMDB0000254	1110	C00042
Sucrose	Sucrose	HMDB0000258	5988	C00089
Symmetric dimethylarginine	Symmetric dimethylarginine	HMDB0003334	169148	CN\C(NCCC[C@H](N)C(O)=O)=N/C
Taurine	Taurine	HMDB0000251	1123	C00245
trans-10-Heptadecenoic Acid	10Z-Heptadecenoic acid	HMDB0060038	5312435	CCCCCC\C=C/CCCCCCCCC(O)=O
Trigonelline	Trigonelline	HMDB0000875	5570	C01004
UDP-N-acetylglucosamine	Uridine diphosphate-N-acetylglucosamine	HMDB0000290	445675	C00043
Uracil	Uracil	HMDB0000300	1174	C00106
Uric acid	Uric acid	HMDB0000289	1175	C00366
Uridine	Uridine	HMDB0000296	6029	C00299
UDP	Uridine 5'-diphosphate	HMDB0000295	6031	C00015
Uridine 5'-diphosphogalactose	Uridine diphosphategalactose	HMDB0000302	18068	C00052
Uridine 5'-monophosphate	Uridine 5'-monophosphate	HMDB0000288	6030	C00105
Î±-D-Glucose-1,6-bisphosphate	alpha-D-Glucose 1,6-bisphosphate	HMDB0003514	82400	C01231
Glutamyl-glutamic acid	Glutamylglutamic acid	HMDB0028818	439500	C01425
