# Supplementary material for: Balancing brain metabolic states during sickness and recovery sleep
Source: Eur J Neurosci. 2024 Nov 14;60(11):6605–16. doi: 10.1111/ejn.16588 (PMC11612838; doi:10.1111/ejn.16588)
Supplement: Supplementary file 5 — Table S2‐1. CV‐ANOVA for Cortex. In red metabolites with fdr < 0.2. In blue metabolites with fdr < 0.3. [file EJN-60-6605-s003.xlsx]

## Sheet: ANOVA_Kruskal_Fullresult
Compound name	pvalue CV-AOVA	BL-SD pvalue	BL-LPS pvalue	SD-LPS pvalue	Test type	fdr CV-ANOVA	LPS-BL Fold Change	SD-BL Fold Change	SD-LPS Fold Change
L.Methionine	0.000194	0.0351789	0.0105265	0.000778227	parametric	0.015732	0.647511	1.27482	1.9688
DHAP.GAP	0.000207	0.405995	0.000902577	0.00163689	parametric	0.015732	0.566976	0.944709	1.66622
X3.Phosphoglyceric.acid	0.000382	0.0126154	0.0554208	0.00494133	parametric	0.0193547	0.43177	2.20442	5.10555
L.Iditol	0.001	0.0203782	0.076818	0.00438812	parametric	0.0304	0.787961	1.26417	1.60436
Methionine.sulfoxide	0.00099	0.0434178	0.0246675	0.000930554	parametric	0.0304	0.637023	1.32148	2.07446
L.Tryptophan	0.002	0.00226123	0.0171234	0.0741524	parametric	0.038	1.91297	1.39011	0.726678
Adenosine.triphosphate	0.002	0.0155239	0.42898	0.0196606	parametric	0.038	1.50947	5.39861	3.5765
X3.Methylhistidine	0.002	0.441037	0.00475422	0.00525029	parametric	0.038	1.53296	0.88455	0.57702
L.Phenylalanine	0.004	0.00155147	0.021836	0.387619	parametric	0.0633333	1.42128	1.31462	0.924954
Cytidine.monophosphate	0.005	0.00804756	0.0903693	0.0366953	parametric	0.0633333	0.809504	0.614993	0.759715
Adenosine.monophosphate	0.005	0.0230804	0.305279	0.000870293	parametric	0.0633333	0.885502	0.634758	0.716833
Succinic.acid	0.005	0.119837	0.0932298	0.000933618	parametric	0.0633333	1.28669	0.739696	0.574883
Guanosine.monophosphate	0.007	0.00242273	0.446787	0.0230846	parametric	0.0818462	1.12027	0.609743	0.54428
L.Serine	0.008	0.00139447	0.437759	0.0528001	parametric	0.0868571	1.02685	1.10947	1.08046
Pyruvic.acid	0.009	0.424481	0.0420694	0.0207536	parametric	0.0912	0.250622	1.27287	5.07883
D.Sedoheptulose.7.phosphate	0.0125	0.0285714	0.114286	0.0285714	nonparametric	0.11875	1.2434	2.43885	1.96143
Fructose.1.6.bisphosphate	0.015	0.146099	0.0357237	0.041916	parametric	0.134118	0.405414	1.84394	4.5483
Uridine.5..monophosphate	0.017	0.0214398	0.238978	0.0714579	parametric	0.13908	0.889686	0.742585	0.834659
Glycyl.L.leucine	0.0183	0.0285714	0.342857	0.0285714	nonparametric	0.13908	0.675222	0.32809	0.485899
L.Tyrosine	0.018	0.575018	0.0452585	0.00875912	parametric	0.13908	0.775944	1.05449	1.35898
Cytidine.5..diphosphocholine	0.024	0.0245517	0.0231471	0.956324	parametric	0.152	1.51786	1.50745	0.993136
Guanosine.triphosphate	0.0231	0.0285714	0.685714	0.0285714	nonparametric	0.152	0.711643	2.6389	3.70818
Uracil	0.024	0.178528	0.033792	0.107483	parametric	0.152	1.5891	1.19588	0.75255
Hexanoylcarnitine	0.022	0.575869	0.0651069	0.028888	parametric	0.152	1.82286	0.838414	0.459945
Ascorbic.acid	0.026	0.032752	0.0475956	0.23434	parametric	0.15808	1.10442	1.19094	1.07834
S.Adenosylhomocysteine	0.03	0.076229	0.22582	0.0280532	parametric	0.175385	1.1747	0.78554	0.668717
N.Acetylglutamic.acid	0.035	0.0125245	0.842981	0.0593837	parametric	0.183448	0.984847	1.16256	1.18045
Pipecolic.acid	0.033	0.0375658	0.239549	0.0641494	parametric	0.183448	1.13224	1.28931	1.13873
Glucosamine	0.0345	0.685714	0.0285714	0.0571429	nonparametric	0.183448	0.327064	0.751688	2.29829
NADP	0.0366	0.342857	0.0285714	0.114286	nonparametric	0.18544	0.470249	0.809759	1.72198
Hypoxanthine	0.0435	0.0285714	0.485714	0.114286	nonparametric	0.206625	1.19105	0.608622	0.510995
Uric.acid	0.0435	0.114286	0.0285714	0.485714	nonparametric	0.206625	1.82667	1.17124	0.64119
L.Cysteinesulfinic.acid	0.047	0.303373	0.0676704	0.0353489	parametric	0.216485	0.506062	0.767781	1.51717
ADP	0.0498	0.0571429	0.485714	0.0571429	nonparametric	0.222635	0.790333	1.81863	2.30109
X5.Methoxysalicylic.acid	0.062	0.0192929	0.625599	0.109331	parametric	0.224545	1.07635	1.3555	1.25936
L.Asparagine	0.064	0.0223433	0.276277	0.247838	parametric	0.224545	1.10609	1.23321	1.11493
Adenosine.3.5..cyclic.monophosphate	0.053	0.0225739	0.0680013	0.953855	parametric	0.224545	2.40717	2.44482	1.01564
Inosinic.acid	0.0627	0.0285714	0.342857	0.342857	nonparametric	0.224545	1.31035	0.540427	0.412428
NMN	0.06	0.0323136	0.828944	0.0711867	parametric	0.224545	0.973307	1.2296	1.26333
NADH	0.0548	0.0571429	0.0571429	0.685714	nonparametric	0.224545	4.3918	2.67553	0.609211
L.Aspartic.acid	0.065	0.0646972	0.0954527	0.330085	parametric	0.224545	1.08969	1.15468	1.05963
Uridine.5..diphosphate..UDP.	0.0592	0.114286	0.342857	0.0571429	nonparametric	0.224545	0.675003	1.82392	2.70209
Linoleic.Acid	0.0592	0.2	0.0285714	0.485714	nonparametric	0.224545	1.98882	1.56501	0.7869
Oxoglutaric.acid	0.0548	0.485714	0.0285714	0.114286	nonparametric	0.224545	0.7269	1.30416	1.79414
Glucose.1.phosphate	0.069	0.685714	0.2	0.0285714	nonparametric	0.233067	0.799398	1.12736	1.41026
Inosine	0.0775	0.0285714	0.485714	0.342857	nonparametric	0.241959	0.998837	0.553728	0.554373
N.Acetyl...D.glucosamine.1.phosphate	0.075	0.0560236	0.345664	0.121104	parametric	0.241959	1.10784	1.26562	1.14241
X1.Methylhistamine	0.078	0.0600447	0.332458	0.167627	parametric	0.241959	1.46035	2.32177	1.58987
L.Histidine	0.074	0.45557	0.0528797	0.159507	parametric	0.241959	1.17224	1.04693	0.893106
Docosahexaenoic.Acid	0.087	0.0285714	0.685714	0.2	nonparametric	0.26448	1.49127	0.581748	0.390102
L.Glutamic.acid	0.099	0.0569321	0.73175	0.162592	parametric	0.295059	1.00902	1.05837	1.04891
N.Acetylneuraminic.acid	0.105	0.0483481	0.687291	0.121801	parametric	0.298473	1.03183	1.1589	1.12315
Gamma.Aminobutyric.acid	0.108	0.134848	0.87281	0.0665428	parametric	0.298473	0.99265	1.09239	1.10047
Methylimidazoleacetic.acid	0.105	0.13924	0.89246	0.154785	parametric	0.298473	1.03476	1.88982	1.82634
Symmetric.dimethylarginine	0.107	0.410817	0.0859053	0.209911	parametric	0.298473	1.32348	1.09531	0.827599
Adenosine	0.111	0.36499	0.19126	0.0641314	parametric	0.301286	1.22831	0.820528	0.668015
DL.4.Hydroxyphenyllactic.acid	0.115	0.991804	0.101175	0.115548	parametric	0.306667	0.744934	0.998836	1.34084
Guanosine.diphosphate	0.118	0.485714	0.342857	0.0571429	nonparametric	0.309241	0.652268	1.43118	2.19415
FAD	0.123	0.114286	0.885714	0.114286	nonparametric	0.316881	0.909192	1.44158	1.58556
O.Phosphorylethanolamine	0.126	0.0556564	0.71839	0.154478	parametric	0.318951	1.05389	1.2614	1.1969
N.Acetyl.D.lactosamine	0.128	0.113493	0.310073	0.276085	parametric	0.318951	1.10394	1.17112	1.06085
Cytidine	0.142	0.297537	0.281305	0.118766	parametric	0.348129	1.47519	0.735589	0.498641
Arachidonic.acid	0.146	0.342857	0.342857	0.114286	nonparametric	0.352254	1.4546	0.8148	0.560154
X3.Hydroxy.3.methylglutaric.acid	0.15	0.249726	0.441491	0.0638542	parametric	0.35625	0.884621	1.15415	1.30468
L.Proline	0.164	0.0699774	0.384392	0.302985	parametric	0.378899	1.12999	1.28	1.13276
S.Adenosylmethionine	0.172	0.13703	0.795183	0.138899	parametric	0.378899	0.971066	1.18794	1.22334
Uridine	0.171	0.169289	0.476191	0.126688	parametric	0.378899	1.21939	0.719044	0.589677
CDP	0.167	0.342857	1	0.0571429	nonparametric	0.378899	0.823144	1.88549	2.29059
Carnosine	0.172	0.885531	0.178936	0.14019	parametric	0.378899	1.31948	0.9775	0.740821
Uridine.5..diphosphogalactose	0.181	0.218732	0.707695	0.169233	parametric	0.393029	0.975033	1.15317	1.1827
O.Acetylserine	0.189	0.032827	0.872503	0.189436	parametric	0.397827	0.981678	1.14875	1.17019
NAD	0.212	0.0369174	0.787321	0.276672	parametric	0.397827	1.05386	1.30307	1.23647
Creatinine	0.193	0.0635376	0.44751	0.336729	parametric	0.397827	1.10437	1.24387	1.12631
Acetylcholine	0.188	0.0841367	0.285533	0.462685	parametric	0.397827	1.60651	2.09337	1.30305
Deoxyadenosine.monophosphate	0.199	0.114286	0.685714	0.342857	nonparametric	0.397827	1.18655	0.624065	0.525949
N.Acetylornithine	0.203	0.242173	0.159883	0.637191	parametric	0.397827	1.17131	1.13691	0.970629
L.Lactic.acid	0.207	0.29834	0.453746	0.123522	parametric	0.397827	1.08387	0.853608	0.787557
Glycerophospho.N.palmitoyl.ethanolamine	0.211	0.352607	0.0755437	0.493968	parametric	0.397827	0.723057	0.829385	1.14705
X5..Methylthioadenosine	0.203	0.56944	0.355292	0.0177607	parametric	0.397827	0.784798	1.13125	1.44145
Creatine	0.206	0.910084	0.121649	0.158569	parametric	0.397827	0.892101	0.992492	1.11253
D.Erythro.sphingosine.1.phosphate	0.21	0.942961	0.041342	0.21733	parametric	0.397827	0.634685	1.0192	1.60583
L.Carnitine	0.215	0.189064	0.793685	0.169042	parametric	0.398537	0.980181	1.12692	1.14971
L.Threonine	0.232	0.131645	0.408961	0.350619	parametric	0.41981	1.05069	1.09457	1.04176
Sucrose	0.232	0.342857	0.114286	0.685714	nonparametric	0.41981	0.283679	0.31701	1.1175
Dihomo...Linolenic.Acid	0.246	0.114286	0.685714	0.485714	nonparametric	0.434791	1.1405	0.683794	0.599556
Citrulline	0.245	0.869449	0.142977	0.166963	parametric	0.434791	0.893941	0.987797	1.10499
X11.E..Eicosenoic.Acid	0.259	0.0742372	0.511588	0.397272	parametric	0.452506	0.850876	0.64682	0.760181
X..L.Glutamyl.L.glutamic.acid	0.276	0.114286	0.485714	0.885714	nonparametric	0.471371	1.02194	0.754809	0.738602
D.2.Hydroxyglutaric.acid	0.276	0.238691	0.199665	0.780513	parametric	0.471371	1.14823	1.1248	0.979596
N.Acetylglutamine	0.288	0.261435	0.955562	0.166471	parametric	0.4864	0.99619	1.10108	1.10529
X5.hydroxy.4.methoxy.5.6.dihydro.2H.pyran.2.one	0.292	0.107631	0.957945	0.243138	parametric	0.487736	1.01159	1.26722	1.25271
Glucose.6.phosphate	0.301	0.546147	0.0973652	0.426159	parametric	0.491957	1.22218	1.10229	0.901901
Oleic.acid	0.298	0.685714	0.2	0.342857	nonparametric	0.491957	1.5054	1.06479	0.707315
Glutathione	0.316	0.155365	0.856786	0.250228	parametric	0.5056	0.989757	1.06687	1.07791
X6.Phosphogluconic.acid	0.315	0.203588	0.621302	0.233673	parametric	0.5056	1.17401	1.47692	1.25802
X1.5.Anhydro.D.glucitol	0.323	0.152313	0.233411	0.796111	parametric	0.506144	1.23789	1.187	0.958891
Pseudouridine	0.322	0.401229	0.218666	0.457657	parametric	0.506144	1.27286	1.16441	0.914796
L.Isoleucine	0.337	0.0685946	0.814181	0.34518	parametric	0.51224	1.04934	1.25506	1.19605
N6.N6.N6.Trimethyl.L.lysine	0.335	0.228192	0.493751	0.338247	parametric	0.51224	1.08939	1.17366	1.07736
Allantoin	0.334	0.685714	0.485714	0.2	nonparametric	0.51224	1.24359	0.898663	0.722636
Guanosine	0.344	0.534574	0.485007	0.0992139	parametric	0.517703	1.17906	0.831342	0.705088
Myo.inositol	0.351	0.63639	0.397622	0.176684	parametric	0.517981	0.835486	1.07177	1.28281
L.Saccharopine	0.349	0.641642	0.385431	0.221884	parametric	0.517981	0.910173	1.03128	1.13306
L.Alanine	0.36	0.0747211	0.885224	0.297708	parametric	0.526154	0.984789	1.10213	1.11916
L.Leucine	0.377	0.0505777	0.498191	0.623281	parametric	0.545752	1.13781	1.23551	1.08587
N.Acetyl.1.aspartylglutamic.acid	0.397	0.485714	0.885714	0.2	nonparametric	0.569283	0.88128	1.15761	1.31355
L.Glutathione.oxidized	0.447	0.4338	0.685434	0.251326	parametric	0.634991	0.921873	1.1836	1.28391
L.Lysine	0.46	0.684275	0.432766	0.2767	parametric	0.647407	1.07705	0.967005	0.89783
Pyridoxamine.5.phosphate	0.469	0.514524	0.20467	0.636524	parametric	0.654018	1.20052	1.12269	0.935173
X4.Guanidinobutyric.acid	0.481	0.775445	0.247054	0.389956	parametric	0.664655	0.840939	0.957021	1.13804
N.Acetyl.L.methionine	0.491	1	0.342857	0.485714	nonparametric	0.67236	1.33749	1.09563	0.819172
Adenosine.diphosphate.ribose	0.502	0.137966	0.394492	0.88698	parametric	0.681286	0.692956	0.739967	1.06784
Taurine	0.521	0.188356	0.605432	0.61396	parametric	0.694667	1.04702	1.09318	1.04408
L.Acetylcarnitine	0.518	0.343013	0.369948	0.866433	parametric	0.694667	1.13645	1.16112	1.0217
N...L.Acetyl.arginine	0.544	0.581975	0.60757	0.305061	parametric	0.719026	0.956731	1.06177	1.10978
Glycerol.3.phosphate	0.559	0.814201	0.395743	0.456932	parametric	0.732483	1.40207	1.07451	0.766375
Betaine	0.589	0.451534	0.372361	0.737449	parametric	0.765197	1.17691	1.1122	0.945018
Aminoadipic.acid	0.607	0.425987	0.62315	0.576147	parametric	0.781898	1.08103	1.19607	1.10642
Argininosuccinic.acid	0.62	0.556007	0.766878	0.336266	parametric	0.785333	1.04342	0.902783	0.865214
Pentadecanoic.Acid	0.618	0.685714	0.685714	0.485714	nonparametric	0.785333	1.78153	1.05834	0.594062
Nicotinamide	0.642	0.0894384	0.739263	0.674613	parametric	0.785536	0.884224	0.735554	0.831864
Citric.acid	0.626	0.203815	0.65275	0.705962	parametric	0.785536	1.10277	1.18999	1.07909
Malic.acid	0.643	0.355047	0.812235	0.581785	parametric	0.785536	1.03679	1.14814	1.1074
Glycine	0.631	0.387288	0.973467	0.495616	parametric	0.785536	0.997283	1.06926	1.07217
X7.Methylguanine	0.646	0.546601	0.802201	0.38286	parametric	0.785536	0.922642	1.20811	1.30941
X..D.Glucose.1.6.bisphosphate	0.692	0.455043	0.83103	0.564793	parametric	0.830614	1.04933	1.20548	1.14881
cis.Aconitic.acid	0.694	0.485714	0.685714	1	nonparametric	0.830614	1.48249	1.31289	0.8856
Guanine	0.706	0.338029	0.680367	0.747207	parametric	0.831876	0.891186	0.81351	0.912839
X5.Hydroxyindole.3.acetic.acid	0.701	0.626591	0.300728	0.82584	parametric	0.831876	1.22481	1.15634	0.944093
Trigonelline	0.724	0.497738	0.786766	0.637109	parametric	0.840061	1.01921	1.07292	1.0527
Orotidine	0.721	0.674187	0.790368	0.344314	parametric	0.840061	0.944756	1.10018	1.16451
L.Glutamine	0.747	0.511455	0.818871	0.650777	parametric	0.860182	1.00985	1.04031	1.03017
N6.Acetyl.L.lysine	0.76	0.926718	0.536701	0.591759	parametric	0.868571	1.07609	1.0093	0.937934
Choline	0.784	0.485431	0.881055	0.57953	parametric	0.872058	1.02689	0.923198	0.899026
UDP.N.acetylglucosamine	0.775	0.523774	0.672035	0.756313	parametric	0.872058	1.02634	1.05697	1.02984
L.Ergothioneine	0.786	0.624563	0.797724	0.576291	parametric	0.872058	0.957402	1.06866	1.11621
trans.10.Heptadecenoic.Acid	0.779	0.685714	0.685714	0.885714	nonparametric	0.872058	1.73963	1.35142	0.776843
Epinephrine	0.809	0.551452	0.596192	0.919142	parametric	0.8816	0.942009	0.928237	0.98538
Cytosine	0.808	0.741925	0.562785	0.744565	parametric	0.8816	1.16774	1.07637	0.921754
X3..Adenosine.monophosphate..3..AMP.	0.812	0.852895	0.592225	0.665161	parametric	0.8816	1.04751	1.01273	0.9668
Imidazolelactic.acid	0.826	0.695506	0.565779	0.867645	parametric	0.89044	1.11651	1.0853	0.972046
Palmitoylcarnitine	0.85	0.948702	0.468758	0.697537	parametric	0.909859	0.870506	0.980668	1.12655
N.Acetyl.L.aspartic.acid	0.876	0.990793	0.648824	0.656408	parametric	0.931133	1.02731	0.999171	0.972606
Dopamine	0.884	0.579173	0.857765	0.795828	parametric	0.933111	1.11984	1.31009	1.16989
Orotic.acid	0.891	0.623649	0.692113	0.933732	parametric	0.933863	0.916191	0.934848	1.02036
X1.Methylnicotinamide	0.897	0.874431	0.677455	0.765014	parametric	0.933863	0.878159	0.957601	1.09046
L.Arginine	0.925	0.736838	0.899672	0.812063	parametric	0.956463	1.00841	1.03159	1.02299
Anthranilic.acid	0.937	0.762141	0.917222	0.810514	parametric	0.962324	1.01565	1.05857	1.04226
X2.3.Hydroxybutyrate	0.944	0.885714	0.885714	1	nonparametric	0.963007	1.28252	1.06853	0.83315
D.Ribose.5.phosphate	0.981	0.885714	1	1	nonparametric	0.987497	2.12608	1.05033	0.494021
Cystathionine	0.981	0.885714	1	0.885714	nonparametric	0.987497	0.862182	0.971219	1.12647
Propionylcarnitine	0.989	0.898102	0.920029	0.978762	parametric	0.989	0.978828	0.974535	0.995615
