# Supplementary material for: Balancing brain metabolic states during sickness and recovery sleep
Source: Eur J Neurosci. 2024 Nov 14;60(11):6605–16. doi: 10.1111/ejn.16588 (PMC11612838; doi:10.1111/ejn.16588)
Supplement: Supplementary file 6 — Table S2‐2. CV‐ANOVA for Hippocampus. In red metabolites with fdr < 0.2. [file EJN-60-6605-s001.xlsx]

## Sheet: ANOVA_Kruskal_Fullresult_Hippo
Compound name	pvalue CV-AOVA	BL-SD pvalue	BL-LPS pvalue	SD-LPS pvalue	Test type	fdr CV-ANOVA	LPS-BL Fold Change	SD-BL Fold Change	SD-LPS Fold Change
L.Methionine	0.000612	0.364975	0.00641232	0.00503737	parametric	0.093024	0.539687	1.1165	2.06879
L.Iditol	0.002	0.00818374	0.488372	0.00687111	parametric	0.152	0.941252	1.32878	1.41172
L.Tyrosine	0.003	0.883298	0.0128789	0.00390501	parametric	0.152	0.714722	0.989319	1.3842
DHAP.GAP	0.008	0.087743	0.157837	0.00188389	parametric	0.304	0.859543	1.17711	1.36946
Methionine.sulfoxide	0.012	0.112216	0.0899799	0.0158989	parametric	0.329333	0.694428	1.38176	1.98978
N.Acetylglutamic.acid	0.013	0.022028	0.262437	0.0602465	parametric	0.329333	1.06868	1.26205	1.18094
Citrulline	0.023	0.373477	0.00201275	0.124354	parametric	0.38	0.737652	0.911965	1.23631
Cytidine.5..diphosphocholine	0.025	0.0303683	0.0567517	0.498598	parametric	0.38	1.32176	1.3978	1.05753
DL.4.Hydroxyphenyllactic.acid	0.03	0.713164	0.0459921	0.0286522	parametric	0.38	0.713669	0.96255	1.34873
N.Acetylglutamine	0.0264	0.0285714	0.0571429	0.342857	nonparametric	0.38	0.887294	0.718299	0.809539
X3.Methylhistidine	0.029	0.19544	0.116119	0.0449486	parametric	0.38	1.36658	0.840854	0.615297
X3.Phosphoglyceric.acid	0.0183	0.342857	0.0285714	0.0285714	nonparametric	0.38	0.557349	1.59902	2.86898
NMN	0.037	0.782029	0.0120359	0.0743882	parametric	0.432615	0.733636	1.03543	1.41136
N.Acetyl...D.glucosamine.1.phosphate	0.0435	0.0571429	0.342857	0.0571429	nonparametric	0.4408	0.979428	1.13784	1.16174
Pyruvic.acid	0.043	0.750599	0.0116906	0.118751	parametric	0.4408	0.234103	0.886789	3.78802
L.Tryptophan	0.0488	0.342857	0.0285714	0.2	nonparametric	0.4636	1.6498	1.2144	0.736092
Carnosine	0.065	0.503847	0.0538166	0.0958541	parametric	0.482731	1.19645	1.04887	0.876657
D.Sedoheptulose.7.phosphate	0.0627	0.2	0.2	0.0571429	nonparametric	0.482731	0.863235	1.55152	1.79734
Fructose.1.6.bisphosphate	0.0921	0.342857	0.114286	0.114286	nonparametric	0.482731	0.554048	1.86431	3.36488
Glucose.1.phosphate	0.083	0.785296	0.0792377	0.0515809	parametric	0.482731	0.6742	0.954385	1.41558
L.Aspartic.acid	0.08	0.0609364	0.0847618	0.521919	parametric	0.482731	1.09097	1.13142	1.03707
L.Ergothioneine	0.078	0.326357	0.0558296	0.14581	parametric	0.482731	1.41133	1.16841	0.827881
N.Acetyl.1.aspartylglutamic.acid	0.081	0.201507	0.0484212	0.284949	parametric	0.482731	0.806382	0.887457	1.10054
O.Phosphorylethanolamine	0.087	0.51042	0.0213228	0.107081	parametric	0.482731	0.915972	1.04412	1.1399
Orotic.acid	0.063	0.0100794	0.0940758	0.831513	parametric	0.482731	0.759818	0.784836	1.03293
Palmitoylcarnitine	0.081	0.787015	0.0480311	0.0916116	parametric	0.482731	1.35258	1.04864	0.775288
Uric.acid	0.0592	0.114286	0.0571429	0.342857	nonparametric	0.482731	1.78742	1.23867	0.692993
X1.Methylhistamine	0.091	0.122634	0.00829889	0.371533	parametric	0.482731	1.23296	1.46396	1.18735
X1.Methylnicotinamide	0.0775	0.2	0.0571429	0.342857	nonparametric	0.482731	0.62136	0.712549	1.14676
L.Proline	0.099	0.362402	0.199693	0.0516638	parametric	0.5016	0.881618	1.0762	1.22071
Dopamine	0.118	0.114286	0.2	0.342857	nonparametric	0.543515	0.48994	0.398259	0.812875
Hexanoylcarnitine	0.116	0.485714	0.0571429	0.2	nonparametric	0.543515	2.05006	1.1184	0.545543
L.Carnitine	0.111	0.862172	0.0815206	0.105471	parametric	0.543515	0.885427	1.01018	1.14089
Betaine	0.133	0.133017	0.111036	0.447317	parametric	0.574634	1.25728	1.14485	0.910577
Gamma.Aminobutyric.acid	0.153	0.117706	0.381551	0.300361	parametric	0.574634	1.01838	1.05296	1.03397
L.Isoleucine	0.155	0.157245	0.550025	0.100747	parametric	0.574634	0.927338	1.13421	1.22308
L.Phenylalanine	0.145	0.149992	0.0778827	0.651649	parametric	0.574634	1.24863	1.18421	0.94841
Methylimidazoleacetic.acid	0.147	0.13632	0.766353	0.182246	parametric	0.574634	1.04856	1.42914	1.36296
NADH	0.147	0.781788	0.14745	0.163249	parametric	0.574634	2.66168	1.18491	0.445176
Uridine.5..diphosphate..UDP.	0.144	0.147082	0.871077	0.0885929	parametric	0.574634	1.07505	1.88469	1.75312
X3.Hydroxy.3.methylglutaric.acid	0.151	0.503288	0.111779	0.153804	parametric	0.574634	0.832126	0.933316	1.1216
Cytosine	0.164	0.467874	0.290898	0.0850735	parametric	0.579721	0.809546	1.09962	1.35832
L.Asparagine	0.163	0.258693	0.449515	0.153124	parametric	0.579721	0.971124	1.09073	1.12316
Aminoadipic.acid	0.176	0.10058	0.777011	0.184291	parametric	0.594489	1.04307	1.29369	1.24027
Inosinic.acid	0.174	0.114286	0.2	1	nonparametric	0.594489	0.629861	0.553794	0.879233
N.Acetyl.L.methionine	0.18	0.260792	0.500103	0.194114	parametric	0.594783	0.930196	1.32485	1.42427
L.Glutathione.oxidized	0.199	0.940808	0.0984493	0.175881	parametric	0.642833	0.634951	0.983391	1.54877
Succinic.acid	0.203	0.451356	0.258172	0.126957	parametric	0.642833	1.1372	0.871741	0.766567
Guanosine.diphosphate	0.211	0.215804	0.960307	0.170576	parametric	0.64448	0.984928	1.60045	1.62494
Orotidine	0.212	0.254934	0.413714	0.150058	parametric	0.64448	0.961042	1.0386	1.0807
ADP	0.219	0.177102	0.727625	0.123223	parametric	0.652706	1.12635	1.58918	1.4109
Allantoin	0.232	0.114286	1	0.342857	nonparametric	0.662286	1.09992	0.911161	0.828388
FAD	0.236	0.194378	0.723446	0.133963	parametric	0.662286	1.04549	1.20368	1.15131
NADP	0.243	0.343375	0.408237	0.206743	parametric	0.662286	0.84606	1.40023	1.655
Trigonelline	0.229	0.102336	0.561129	0.308564	parametric	0.662286	1.03574	1.1105	1.07218
X6.Phosphogluconic.acid	0.244	0.666507	0.266143	0.0921528	parametric	0.662286	0.73459	1.10761	1.5078
Adenosine	0.307	0.746857	0.147213	0.340127	parametric	0.6992	1.52785	1.1091	0.725919
cis.Aconitic.acid	0.309	1	0.2	0.342857	nonparametric	0.6992	0.76729	0.851234	1.1094
Cystathionine	0.322	0.912575	0.16241	0.236421	parametric	0.6992	1.23664	1.02068	0.825369
Glucosamine	0.276	0.2	0.342857	0.685714	nonparametric	0.6992	1.24504	1.53416	1.23222
L.Arginine	0.303	0.658496	0.317256	0.181283	parametric	0.6992	0.901773	1.03381	1.14642
L.Saccharopine	0.298	0.685714	0.342857	0.2	nonparametric	0.6992	0.787827	0.870259	1.10463
L.Threonine	0.295	0.352776	0.717379	0.0558658	parametric	0.6992	0.980655	1.0532	1.07397
N.Acetylneuraminic.acid	0.319	0.3364	0.537915	0.232327	parametric	0.6992	0.970333	1.05098	1.08312
N6.N6.N6.Trimethyl.L.lysine	0.301	0.519593	0.333364	0.183721	parametric	0.6992	0.929799	1.0481	1.12723
O.Acetylserine	0.292	0.951142	0.231322	0.217279	parametric	0.6992	0.908709	0.996579	1.0967
Oxoglutaric.acid	0.319	0.369483	0.191239	0.672757	parametric	0.6992	0.631105	0.720022	1.14089
S.Adenosylmethionine	0.298	0.685714	0.342857	0.2	nonparametric	0.6992	0.904963	0.990359	1.09436
Uracil	0.315	0.318536	0.053415	0.883722	parametric	0.6992	1.16268	1.14326	0.983295
X5.Methoxysalicylic.acid	0.268	0.0635033	0.578739	0.417039	parametric	0.6992	1.08794	1.23281	1.13317
L.Cysteinesulfinic.acid	0.332	0.467386	0.462163	0.17659	parametric	0.710761	1.11752	0.912161	0.816234
Oleic.acid	0.342	0.268532	0.886614	0.174257	parametric	0.722	0.977819	0.796166	0.814227
CDP	0.395	0.284737	0.814376	0.264057	parametric	0.744988	1.13643	1.76849	1.55618
Citric.acid	0.379	0.813548	0.219616	0.244829	parametric	0.744988	0.893368	1.02833	1.15107
Cytidine.monophosphate	0.378	0.325449	0.300842	0.982257	parametric	0.744988	0.78177	0.778919	0.996353
Glycyl.L.leucine	0.39	0.342857	0.342857	0.885714	nonparametric	0.744988	0.543937	0.496466	0.912727
Guanosine	0.367	0.519592	0.13659	0.510626	parametric	0.744988	1.68927	1.31858	0.780559
Guanosine.monophosphate	0.397	0.368282	0.941041	0.0525359	parametric	0.744988	1.01526	0.80389	0.791807
L.Histidine	0.374	0.406131	0.261188	0.498881	parametric	0.744988	1.13851	1.05439	0.926108
X11.E..Eicosenoic.Acid	0.38	0.292819	0.307682	0.988743	parametric	0.744988	0.650202	0.647058	0.995165
X4.Guanidinobutyric.acid	0.39	0.342857	0.342857	0.885714	nonparametric	0.744988	1.15399	1.09408	0.948085
D.2.Hydroxyglutaric.acid	0.445	0.383566	0.727709	0.275965	parametric	0.786512	0.983179	1.04711	1.06503
Dihomo...Linolenic.Acid	0.427	0.436242	0.328988	0.67504	parametric	0.786512	0.774371	0.816685	1.05464
L.Glutamic.acid	0.442	0.78667	0.229168	0.301909	parametric	0.786512	0.954514	1.01539	1.06378
N...L.Acetyl.arginine	0.432	0.487389	0.199741	0.582652	parametric	0.786512	0.889388	0.942146	1.05932
Uridine.5..monophosphate	0.445	0.393617	0.290158	0.826237	parametric	0.786512	0.832192	0.857527	1.03044
D.Ribose.5.phosphate	0.451	0.671231	0.479131	0.203394	parametric	0.787954	1.19797	0.900201	0.751436
L.Leucine	0.469	0.211931	0.807587	0.341709	parametric	0.800989	0.965592	1.11242	1.15206
N6.Acetyl.L.lysine	0.467	0.233052	0.327432	0.824278	parametric	0.800989	1.13227	1.10399	0.975029
Ascorbic.acid	0.497	0.391261	0.972425	0.158696	parametric	0.808511	1.00227	1.05912	1.05672
Cytidine	0.5	0.685714	0.685714	0.342857	nonparametric	0.808511	1.36446	0.985162	0.722018
L.Alanine	0.491	0.2	0.685714	0.885714	nonparametric	0.808511	1.00519	1.05171	1.04628
N.Acetyl.L.aspartic.acid	0.492	0.896124	0.304244	0.315991	parametric	0.808511	1.05547	0.991762	0.939641
X1.5.Anhydro.D.glucitol	0.479	0.207827	0.552182	0.609807	parametric	0.808511	1.07157	1.12332	1.0483
Creatine	0.509	0.637519	0.514827	0.262607	parametric	0.8144	1.02269	0.983443	0.961621
Adenosine.diphosphate.ribose	0.533	0.936042	0.392568	0.253065	parametric	0.831347	0.719232	1.0292	1.43098
Guanosine.triphosphate	0.536	0.476711	0.876711	0.180734	parametric	0.831347	0.93139	1.34643	1.44561
S.Adenosylhomocysteine	0.532	0.430455	0.827668	0.247214	parametric	0.831347	1.04531	0.853858	0.816848
Acetylcholine	0.569	0.908744	0.405621	0.253665	parametric	0.841165	0.754867	0.965445	1.27896
Glycerophospho.N.palmitoyl.ethanolamine	0.564	0.418087	0.866906	0.300077	parametric	0.841165	1.02195	0.907718	0.888224
Linoleic.Acid	0.557	0.471569	0.425976	0.840265	parametric	0.841165	0.769484	0.798928	1.03826
Nicotinamide	0.566	0.529547	0.433743	0.632441	parametric	0.841165	0.765053	0.822612	1.07524
Taurine	0.57	0.248763	0.61255	0.642615	parametric	0.841165	1.02832	1.05462	1.02557
Glutathione	0.601	0.566086	0.686591	0.422817	parametric	0.853757	0.989978	1.02839	1.0388
N.Acetyl.D.lactosamine	0.601	0.521802	0.397509	0.71402	parametric	0.853757	1.07841	1.05208	0.975584
Uridine.5..diphosphogalactose	0.589	0.2987	0.537316	0.731964	parametric	0.853757	1.10828	1.1701	1.05578
X5.Hydroxyindole.3.acetic.acid	0.591	0.388702	0.388613	0.755982	parametric	0.853757	1.40086	1.24738	0.890438
L.Serine	0.619	0.491714	0.962087	0.472087	parametric	0.863193	0.998638	1.0351	1.03651
UDP.N.acetylglucosamine	0.619	0.462912	0.970348	0.368587	parametric	0.863193	1.0025	1.05764	1.055
Epinephrine	0.629	0.702226	0.415601	0.557902	parametric	0.869164	0.900309	0.963516	1.07021
Adenosine.3.5..cyclic.monophosphate	0.667	0.683008	0.683688	0.319391	parametric	0.874	1.23713	0.760972	0.615109
Arachidonic.acid	0.656	0.663562	0.569892	0.447963	parametric	0.874	1.07922	0.898508	0.832553
L.Lactic.acid	0.65	0.7951	0.341379	0.57769	parametric	0.874	0.911658	0.974138	1.06853
Malic.acid	0.647	0.875794	0.372645	0.562445	parametric	0.874	0.886328	0.980953	1.10676
X..L.Glutamyl.L.glutamic.acid	0.647	0.534533	0.820215	0.344348	parametric	0.874	1.05811	0.848811	0.802194
X5.hydroxy.4.methoxy.5.6.dihydro.2H.pyran.2.one	0.665	0.439089	0.794365	0.449529	parametric	0.874	1.0517	1.14562	1.0893
X7.Methylguanine	0.68	0.563455	0.415082	0.919355	parametric	0.883419	0.905174	0.916259	1.01225
Creatinine	0.693	0.446109	0.586291	0.905636	parametric	0.892678	1.08688	1.09984	1.01192
Choline	0.702	0.603764	0.433524	0.781962	parametric	0.896672	0.914316	0.94285	1.03121
Glycine	0.733	0.662583	0.425734	0.77202	parametric	0.900968	1.03887	1.02403	0.985709
N.Acetylornithine	0.735	0.498106	0.541167	0.862362	parametric	0.900968	1.03574	1.04749	1.01134
Sucrose	0.735	1	1	0.342857	nonparametric	0.900968	0.687793	0.516442	0.750869
trans.10.Heptadecenoic.Acid	0.727	0.668269	0.789732	0.39664	parametric	0.900968	1.05809	0.887009	0.838308
X3..Adenosine.monophosphate..3..AMP.	0.715	0.702318	0.651788	0.498229	parametric	0.900968	1.03873	0.977717	0.941258
Argininosuccinic.acid	0.778	0.352986	0.699705	0.82971	parametric	0.903878	0.932444	0.891673	0.956275
Glucose.6.phosphate	0.755	0.47517	0.768026	0.667448	parametric	0.903878	0.954832	0.892772	0.935005
Guanine	0.751	0.666205	0.784525	0.429445	parametric	0.903878	1.10281	0.866415	0.785643
Hypoxanthine	0.779	1	0.885714	0.485714	nonparametric	0.903878	0.943803	0.80074	0.848418
L.Acetylcarnitine	0.77	0.554393	0.725353	0.651816	parametric	0.903878	1.05191	1.08592	1.03233
Pseudouridine	0.762	0.306635	0.730252	0.784638	parametric	0.903878	1.07957	1.14201	1.05784
X2.3.Hydroxybutyrate	0.779	0.485714	0.885714	1	nonparametric	0.903878	1.06785	0.911425	0.853513
Adenosine.triphosphate	0.787	0.786276	0.769597	0.26111	parametric	0.906242	0.83714	1.15355	1.37796
Adenosine.monophosphate	0.811	0.610568	0.832736	0.589156	parametric	0.90661	0.96503	0.904857	0.937647
Anthranilic.acid	0.82	0.769636	0.609167	0.72026	parametric	0.90661	0.933553	0.973662	1.04296
Deoxyadenosine.monophosphate	0.819	0.686907	0.650218	0.860278	parametric	0.90661	0.847233	0.870867	1.0279
Imidazolelactic.acid	0.838	0.584052	0.738274	0.803463	parametric	0.90661	0.954146	0.920067	0.964283
L.Glutamine	0.839	0.683464	0.903953	0.632953	parametric	0.90661	1.00409	0.981424	0.977427
Pentadecanoic.Acid	0.841	0.885714	0.885714	0.685714	nonparametric	0.90661	1.01015	0.999682	0.989635
Propionylcarnitine	0.828	0.622294	0.718073	0.769644	parametric	0.90661	1.05502	1.10636	1.04866
Pyridoxamine.5.phosphate	0.812	0.561956	0.684224	0.9146	parametric	0.90661	1.05007	1.05926	1.00876
Uridine	0.796	0.965922	0.548693	0.608059	parametric	0.90661	1.13642	0.989547	0.870756
Pipecolic.acid	0.861	0.729392	0.548652	0.896272	parametric	0.921634	0.964513	0.974394	1.01024
NAD	0.874	0.685714	1	0.885714	nonparametric	0.922556	1.1979	1.21557	1.01475
Symmetric.dimethylarginine	0.874	0.885714	0.885714	0.685714	nonparametric	0.922556	1.15956	1.02636	0.885131
Glycerol.3.phosphate	0.884	0.943784	0.704808	0.563183	parametric	0.926676	1.17631	1.03179	0.877144
X..D.Glucose.1.6.bisphosphate	0.892	0.729595	0.973871	0.609347	parametric	0.928658	0.989076	1.1157	1.12802
X5..Methylthioadenosine	0.899	0.692015	0.924364	0.668992	parametric	0.929578	1.02401	1.09094	1.06536
Docosahexaenoic.Acid	0.926	1	0.685714	1	nonparametric	0.944644	0.790076	0.73124	0.925531
Inosine	0.926	0.885714	0.885714	0.885714	nonparametric	0.944644	0.876347	0.834423	0.952161
L.Lysine	0.937	0.671936	0.988011	0.785363	parametric	0.949493	1.00143	0.976082	0.974688
D.Erythro.sphingosine.1.phosphate	0.966	0.972594	0.779641	0.855745	parametric	0.972397	1.06221	1.00956	0.950434
Myo.inositol	0.979	0.933983	0.842831	0.918268	parametric	0.979	0.982715	0.993819	1.0113
