# Supplementary material for: Balancing brain metabolic states during sickness and recovery sleep
Source: Eur J Neurosci. 2024 Nov 14;60(11):6605–16. doi: 10.1111/ejn.16588 (PMC11612838; doi:10.1111/ejn.16588)
Supplement: Supplementary file 7 — Table S2‐3. Pathway analysis for SD significant metabolites in the cortex performed using Metaboanalyst with the mouse KEGG library. In red significant pathways. [file EJN-60-6605-s002.xlsx]

## Sheet: SDMets-pathway_results
	Total	Expected	Hits	Raw p	neglogp	Holm adjust	FDR	Enrich	neglog2Enrich	Impact	Label
Purine metabolism	71	0.65095	4	0.0030174	2.5204	0.24139	0.24139	0.056338	4.14975	0.13362	Purine metabolism
Cysteine and methionine metabolism	33	0.30255	2	0.035051	1.4553	1	0.95345	0.0606061	4.04439	0.1263
Phenylalanine, tyrosine and tryptophan biosynthesis	4	0.036673	1	0.036207	1.4412	1	0.95345	0.25	2	0.5
Pyrimidine metabolism	39	0.35756	2	0.047672	1.3217	1	0.95345	0.0512821	4.2854	0.08882
Phenylalanine metabolism	10	0.091683	1	0.088241	1.0543	1	1	0.1	3.32193	0.35714
Arginine biosynthesis	14	0.12836	1	0.12147	0.91554	1	1	0.0714286	3.80735	0
D-Amino acid metabolism	15	0.13752	1	0.1296	0.8874	1	1	0.0666667	3.90689	0
Pentose phosphate pathway	23	0.21087	1	0.19216	0.71634	1	1	0.0434783	4.52356	0.06884
Folate biosynthesis	27	0.24754	1	0.22185	0.65394	1	1	0.037037	4.75489	0.08974
Lysine degradation	30	0.27505	1	0.24345	0.61359	1	1	0.0333333	4.90689	0
Sphingolipid metabolism	32	0.29339	1	0.25754	0.58915	1	1	0.03125	5	0
Glyoxylate and dicarboxylate metabolism	32	0.29339	1	0.25754	0.58915	1	1	0.03125	5	0.04233
Glycine, serine and threonine metabolism	34	0.31172	1	0.27139	0.56641	1	1	0.0294118	5.08746	0.20373
Glycerophospholipid metabolism	36	0.33006	1	0.28499	0.54517	1	1	0.0277778	5.16993	0.01925
Tryptophan metabolism	41	0.3759	1	0.31798	0.4976	1	1	0.0243902	5.35755	0.14305
