# Supplementary material for: Balancing brain metabolic states during sickness and recovery sleep
Source: Eur J Neurosci. 2024 Nov 14;60(11):6605–16. doi: 10.1111/ejn.16588 (PMC11612838; doi:10.1111/ejn.16588)
Supplement: Supplementary file 8 — Table S2‐4. Pathway analysis for LPS significant metabolites in the cortex performed using Metaboanalyst with the mouse KEGG library. In red significant pathways. [file EJN-60-6605-s006.xlsx]

## Sheet: LPSMets_pathway_results
	Total	Expected	Hits	Raw p	#NAME?	Holm adjust	FDR	Impact
Phenylalanine, tyrosine and tryptophan biosynthesis	4	0.031434	2	0.00033692	3.4725	0.026954	0.026954	1
Glycolysis / Gluconeogenesis	26	0.20432	3	0.00087184	3.0596	0.068875	0.034873	0.168
Phenylalanine metabolism	10	0.078585	2	0.0024614	2.6088	0.19199	0.065636	0.35714
Fructose and mannose metabolism	18	0.14145	2	0.0080806	2.0926	0.62221	0.16161	0.05452
Cysteine and methionine metabolism	33	0.25933	2	0.026115	1.5831	1	0.41006	0.10446
Glycerophospholipid metabolism	36	0.28291	2	0.030754	1.5121	1	0.41006	0.03821
Tyrosine metabolism	42	0.33006	2	0.040944	1.3878	1	0.46793	0.13972
Nicotinate and nicotinamide metabolism	15	0.11788	1	0.1121	0.95041	1	0.83527	0
Histidine metabolism	16	0.12574	1	0.11914	0.92393	1	0.83527	0
Glycerolipid metabolism	16	0.12574	1	0.11914	0.92393	1	0.83527	0
Ubiquinone and other terpenoid-quinone biosynthesis	18	0.14145	1	0.13308	0.87588	1	0.83527	0
Pantothenate and CoA biosynthesis	20	0.15717	1	0.14682	0.83321	1	0.83527	0
Citrate cycle (TCA cycle)	20	0.15717	1	0.14682	0.83321	1	0.83527	0.04634
beta-Alanine metabolism	21	0.16503	1	0.15361	0.81357	1	0.83527	0
Pentose phosphate pathway	23	0.18075	1	0.16705	0.77714	1	0.83527	0
Pyruvate metabolism	23	0.18075	1	0.16705	0.77714	1	0.83527	0.19137
Alanine, aspartate and glutamate metabolism	28	0.22004	1	0.1998	0.69941	1	0.84126	0
Lipoic acid metabolism	28	0.22004	1	0.1998	0.69941	1	0.84126	0
Glutathione metabolism	28	0.22004	1	0.1998	0.69941	1	0.84126	0.0018
Inositol phosphate metabolism	30	0.23576	1	0.21256	0.67251	1	0.85026	0
Glyoxylate and dicarboxylate metabolism	32	0.25147	1	0.22514	0.64754	1	0.85768	0
Glycine, serine and threonine metabolism	34	0.26719	1	0.23754	0.62427	1	0.86377	0
Arginine and proline metabolism	36	0.28291	1	0.24975	0.6025	1	0.86869	0
Pyrimidine metabolism	39	0.30648	1	0.26773	0.57231	1	0.87789	0.05261
Tryptophan metabolism	41	0.3222	1	0.2795	0.55363	1	0.87789	0.14305
Amino sugar and nucleotide sugar metabolism	42	0.33006	1	0.28531	0.54468	1	0.87789	0
