# Supplementary material for: Balancing brain metabolic states during sickness and recovery sleep
Source: Eur J Neurosci. 2024 Nov 14;60(11):6605–16. doi: 10.1111/ejn.16588 (PMC11612838; doi:10.1111/ejn.16588)
Supplement: Supplementary file 9 — Table S3‐1. Result of pattern analysis using Methionine as a bait. The analysis was performed using Metaboanalyst. [file EJN-60-6605-s009.xlsx]

## Sheet: correlation_methionine
	correlation	t-stat	p-value	FDR
L-Methionine	1	150060000	4.2506e-78	6.4609e-76
Methionine sulfoxide	0.9573	10.472	1.0403e-06	7.906e-05
Pyruvic acid	0.89357	6.2943	8.9742e-05	0.0043954
L-Iditol	0.8878	6.1002	0.00011567	0.0043954
L-Tyrosine	0.87353	5.675	0.00020526	0.0062398
Fructose 1,6-bisphosphate	0.85174	5.1404	0.0004375	0.010398
3-Phosphoglyceric acid	0.84888	5.0785	0.00047884	0.010398
3-Methylhistidine	-0.80817	-4.3393	0.001468	0.027892
DHAP/GAP	0.80306	4.2616	0.0016589	0.028017
Guanosine monophosphate	-0.78848	-4.0539	0.0023089	0.035095
S-Adenosylhomocysteine	-0.76569	-3.7644	0.0036954	0.051064
Oxoglutaric acid	0.74966	3.582	0.0049951	0.05953
Glucose 1-phosphate	0.74861	3.5705	0.0050914	0.05953
Succinic acid	-0.73619	-3.4399	0.0063321	0.067802
Guanosine triphosphate	0.73295	3.4071	0.0066909	0.067802
Docosahexaenoic Acid	-0.70907	-3.1799	0.0098214	0.093303
5'-Methylthioadenosine	0.64748	2.6867	0.022829	0.20411
ADP	0.64263	2.6524	0.024214	0.20447
Hexanoylcarnitine	-0.62768	-2.5497	0.028877	0.21972
3-Hydroxy-3-methylglutaric acid	0.62082	2.5042	0.03122	0.21972
Uridine 5'-diphosphate (UDP)	0.61966	2.4966	0.031629	0.21972
Carnosine	-0.6169	-2.4786	0.032619	0.21972
NMN	0.61518	2.4675	0.033247	0.21972
DL-4-Hydroxyphenyllactic acid	0.6089	2.4274	0.03561	0.22553
L-Histidine	-0.6008	-2.3766	0.038836	0.23612
L-Tryptophan	-0.58741	-2.2953	0.044612	0.25326
Myo-inositol	0.58658	2.2904	0.044987	0.25326
Adenosine triphosphate	0.58176	2.2618	0.04722	0.25634
N-Acetylglutamic acid	0.56846	2.185	0.05379	0.27289
Adenosine monophosphate	-0.56832	-2.1842	0.053859	0.27289
N-Acetyl-1-aspartylglutamic acid	0.5513	2.0896	0.063174	0.30221
S-Adenosylmethionine	0.54881	2.0761	0.064624	0.30221
Cytidine	-0.54229	-2.041	0.068529	0.30221
Adenosine	-0.54183	-2.0386	0.068807	0.30221
Deoxyadenosine monophosphate	-0.54056	-2.0319	0.069589	0.30221
Guanosine diphosphate	0.52218	1.9362	0.081588	0.31932
Arachidonic acid	-0.52116	-1.931	0.082293	0.31932
Glycyl-L-leucine	-0.51749	-1.9124	0.084865	0.31932
5-Methoxysalicylic acid	0.517	1.91	0.085212	0.31932
N-?-L-Acetyl-arginine	0.51575	1.9037	0.0861	0.31932
Allantoin	-0.51571	-1.9034	0.086132	0.31932
Citrulline	0.50077	1.8295	0.097258	0.34652
D-Sedoheptulose 7-phosphate	0.49505	1.8018	0.10176	0.34652
O-Acetylserine	0.49439	1.7986	0.10229	0.34652
L-Glutathione oxidized	0.49402	1.7968	0.10259	0.34652
FAD	0.48493	1.7535	0.11006	0.35466
N-Acetylglutamine	0.48326	1.7456	0.11148	0.35466
L-Serine	0.48265	1.7427	0.112	0.35466
N-Acetylneuraminic acid	0.4788	1.7246	0.11531	0.35769
Uridine	-0.4717	-1.6917	0.12159	0.36284
Gamma-Aminobutyric acid	0.46916	1.68	0.12388	0.36284
Oleic acid	-0.46889	-1.6787	0.12413	0.36284
L-Glutamic acid	0.46388	1.6559	0.12875	0.36924
O-Phosphorylethanolamine	0.45937	1.6354	0.13301	0.37355
Hypoxanthine	-0.45511	-1.6163	0.13711	0.37355
L-Carnitine	0.45458	1.6139	0.13762	0.37355
5-hydroxy-4-methoxy-5,6-dihydro-2H-pyran-2-one	0.44648	1.5779	0.14567	0.38844
Symmetric dimethylarginine	-0.44194	-1.5579	0.15031	0.3901
L-Saccharopine	0.4346	1.526	0.15801	0.3901
Uric acid	-0.43436	-1.525	0.15825	0.3901
L-Alanine	0.43251	1.517	0.16023	0.3901
L-Cysteinesulfinic acid	0.43122	1.5114	0.16163	0.3901
Glucosamine	0.43117	1.5112	0.16168	0.3901
NAD	0.42776	1.4965	0.1654	0.39282
Orotidine	0.4176	1.4533	0.17678	0.41339
Uridine 5'-monophosphate	-0.41077	-1.4247	0.1847	0.42536
NADP	0.40622	1.4058	0.19009	0.43125
D-Erythro-sphingosine 1-phosphate	0.398	1.3719	0.20008	0.44723
Creatine	0.38565	1.3218	0.21569	0.47514
Pipecolic acid	0.38213	1.3076	0.22026	0.47828
Methylimidazoleacetic acid	0.37828	1.2922	0.22534	0.48241
Inosinic acid	-0.37426	-1.2763	0.2307	0.48613
L-Proline	0.37043	1.2611	0.23589	0.48613
N-Acetyl-?-D-glucosamine 1-phosphate	0.36848	1.2534	0.23856	0.48613
Linoleic Acid	-0.36753	-1.2497	0.23986	0.48613
Inosine	-0.3651	-1.2402	0.24323	0.48646
L-Lactic acid	-0.36261	-1.2304	0.2467	0.487
Cytidine monophosphate	-0.3549	-1.2005	0.25763	0.4909
trans-10-Heptadecenoic Acid	-0.35392	-1.1966	0.25905	0.4909
Uridine 5'-diphosphogalactose	0.35309	1.1935	0.26024	0.4909
CDP	0.35184	1.1886	0.26204	0.4909
1-Methylhistamine	0.34993	1.1813	0.26483	0.4909
L-Asparagine	0.34565	1.1648	0.27113	0.49652
L-Isoleucine	0.34204	1.151	0.27649	0.50032
Uracil	-0.33834	-1.137	0.28206	0.50438
Pentadecanoic Acid	-0.33447	-1.1223	0.28795	0.50868
Dihomo-?-Linolenic Acid	-0.33239	-1.1145	0.29115	0.50868
Pseudouridine	-0.31485	-1.049	0.31888	0.54901
L-Threonine	0.31326	1.0431	0.32146	0.54901
Acetylcholine	0.31022	1.0319	0.32642	0.55129
N-Acetyl-L-aspartic acid	-0.30748	-1.0218	0.33094	0.55278
Ascorbic acid	0.30327	1.0064	0.33794	0.55834
L-Lysine	-0.29628	-0.98097	0.34974	0.56417
11(E)-Eicosenoic Acid	-0.29407	-0.97294	0.35353	0.56417
L-Phenylalanine	-0.29368	-0.97154	0.35419	0.56417
Creatinine	0.29244	0.96707	0.35632	0.56417
Pyridoxamine 5-phosphate	-0.28529	-0.94129	0.36874	0.57782
L-Leucine	0.27914	0.91926	0.3796	0.58876
7-Methylguanine	0.26714	0.87664	0.40125	0.61078
Dopamine	0.26595	0.87244	0.40343	0.61078
Choline	-0.26292	-0.86175	0.40901	0.61078
Malic acid	0.26246	0.86013	0.40987	0.61078
cis-Aconitic acid	-0.25214	-0.82397	0.42917	0.63334
1-Methylnicotinamide	0.24845	0.81109	0.43619	0.63751
Glutathione	0.24561	0.80123	0.44162	0.6393
Cystathionine	0.2381	0.77524	0.45614	0.65033
N-Acetyl-L-methionine	-0.23725	-0.7723	0.4578	0.65033
Trigonelline	0.22715	0.73758	0.47772	0.67234
D-Ribose 5-phosphate	-0.22325	-0.72427	0.4855	0.67369
Glycine	0.22224	0.7208	0.48754	0.67369
3'-Adenosine monophosphate (3'-AMP)	-0.21831	-0.70743	0.49545	0.67846
N6,N6,N6-Trimethyl-L-lysine	0.21597	0.69948	0.5002	0.67884
Guanosine	-0.2117	-0.68498	0.50892	0.68457
D-2-Hydroxyglutaric acid	-0.19443	-0.62679	0.54484	0.72645
N6-Acetyl-L-lysine	-0.17837	-0.57325	0.57914	0.76547
Argininosuccinic acid	-0.16775	-0.53809	0.60228	0.7819
Aminoadipic acid	0.16747	0.53719	0.60289	0.7819
Taurine	0.1656	0.53102	0.607	0.7819
4-Guanidinobutyric acid	0.1621	0.51947	0.61474	0.78365
Cytosine	-0.16012	-0.51295	0.61913	0.78365
5-Hydroxyindole-3-acetic acid	-0.15652	-0.50113	0.62713	0.78365
Glycerophospho-N-palmitoyl ethanolamine	0.15437	0.49409	0.63191	0.78365
N-Acetyl-D-lactosamine	0.15003	0.47987	0.64164	0.78365
NADH	-0.14633	-0.46778	0.64997	0.78365
Betaine	-0.14611	-0.46704	0.65048	0.78365
L-Arginine	0.14445	0.46164	0.65422	0.78365
Guanine	0.14314	0.45737	0.65718	0.78365
Palmitoylcarnitine	-0.14194	-0.45344	0.65991	0.78365
?-L-Glutamyl-L-glutamic acid	-0.13513	-0.43129	0.67541	0.79583
?-D-Glucose-1,6-bisphosphate	0.12637	0.40285	0.69553	0.81227
Nicotinamide	-0.12442	-0.39652	0.70005	0.81227
L-Glutamine	0.1178	0.37514	0.71539	0.81297
Glucose 6-phosphate	-0.1177	-0.3748	0.71563	0.81297
Orotic acid	0.11724	0.37332	0.7167	0.81297
Propionylcarnitine	0.10797	0.34343	0.73838	0.83137
Adenosine 3'5'-cyclic monophosphate	0.10195	0.32407	0.75256	0.83596
Imidazolelactic acid	-0.10109	-0.32133	0.75458	0.83596
Adenosine diphosphate ribose	0.099238	0.31537	0.75896	0.83596
UDP-N-acetylglucosamine	0.075016	0.23789	0.81677	0.89041
L-Ergothioneine	0.073625	0.23346	0.82012	0.89041
1,5-Anhydro-D-glucitol	0.063489	0.20118	0.84459	0.91048
Anthranilic acid	0.054042	0.17115	0.86752	0.92861
N-Acetylornithine	-0.05015	-0.15879	0.877	0.93219
Epinephrine	0.047471	0.15029	0.88353	0.93261
L-Aspartic acid	0.029647	0.093794	0.92713	0.96728
Sucrose	0.025157	0.079577	0.93814	0.96728
2/3-Hydroxybutyrate	-0.020131	-0.063671	0.95049	0.96728
6-Phosphogluconic acid	-0.019559	-0.061863	0.95189	0.96728
L-Acetylcarnitine	-0.018864	-0.059663	0.9536	0.96728
Glycerol 3-phosphate	0.01813	0.057341	0.9554	0.96728
Cytidine 5'-diphosphocholine	-0.015889	-0.05025	0.96091	0.96728
Citric acid	-0.0053176	-0.016816	0.98691	0.98691
